# Supplementary material for: An Environmental Niche Exploration Tool for Kelp Forest Management
Source: Ecol Evol. 2025 May 28;15(6):e71459. doi: 10.1002/ece3.71459 (PMC12119176; doi:10.1002/ece3.71459)
Supplement: Supplementary file 1 — Table S1. Summary statistics of environmental variables by species and ecoregion. [file ECE3-15-e71459-s001.xlsx]

## Sheet: summary_stats_spp
Species Name	Ecoregion	Count	aq_primprod_min	aq_primprod_mean	aq_primprod_median	aq_primprod_max	aq_primprod_p25	aq_primprod_p75	aq_waveheight_min	aq_waveheight_mean	aq_waveheight_median	aq_waveheight_max	aq_waveheight_p25	aq_waveheight_p75	bo_chla_max_min	bo_chla_max_mean	bo_chla_max_median	bo_chla_max_max	bo_chla_max_p25	bo_chla_max_p75	bo_chla_mean_min	bo_chla_mean_mean	bo_chla_mean_median	bo_chla_mean_max	bo_chla_mean_p25	bo_chla_mean_p75	bo_chla_min_min	bo_chla_min_mean	bo_chla_min_median	bo_chla_min_max	bo_chla_min_p25	bo_chla_min_p75	bo_chla_range_min	bo_chla_range_mean	bo_chla_range_median	bo_chla_range_max	bo_chla_range_p25	bo_chla_range_p75	bo_o2dis_min	bo_o2dis_mean	bo_o2dis_median	bo_o2dis_max	bo_o2dis_p25	bo_o2dis_p75	bo_par_mean_min	bo_par_mean_mean	bo_par_mean_median	bo_par_mean_max	bo_par_mean_p25
Agarum clathratum	Aleutian Islands	40	443.889	542.134	508.917	694.998	505	531.789	0	0.575459	0	3.93416	0	0	0.0432032	0.891208	0.949038	2.01951	0.295996	1.01629	0.0683129	0.089455	0.0900816	0.106485	0.0848164	0.094327	0	0	0	0	0	0	0	0.648069	0.752895	1.2003	0.248034	0.903937	6	6.65625	7	7	6	7	23.725	24.6731	24.7971	25	24.4728
Agarum clathratum	Gulf of Alaska	163	428	912.47	933.181	1195.44	876.641	996.744	1.23641	5.88525	6	7	6	6	1.21315	6.51794	6.61754	11.4931	3.35161	8.9319	0.124953	0.172097	0.171443	0.206792	0.162241	0.188563	0	0.0287917	0	0.738111	0	0	0.667469	5.94407	5.81826	10.6637	2.76546	8.80504	7	7	7	7	7	7	24.7474	28.9303	29.413	30.8821	28.0175
Agarum clathratum	Gulf of Maine/Bay of Fundy	774	1154	1826.89	1823.39	2121	1640.46	1973.7	1.07404	5.98658	6	6	6	6	1	11.8497	11.2315	22.0137	10.5022	13.5725	0.11515	0.252975	0.253127	0.324902	0.24404	0.270143	0	1.53119	1.07194	6.47038	1	1.43255	0.683132	9.98027	8.75699	18.537	8.42164	12.5287	6	6.07325	6	7	6	6.00828	30.6536	31.3503	31.0668	32.7764	31.0303
Agarum clathratum	Gulf of St. Lawrence - Eastern Scotian Shelf	15	554.106	1052.76	710.746	1894.35	554.106	1636.24	1	4	4	7	1	7	4.7957	9.75702	4.79623	23.9032	4.7957	12.7905	0.15987	0.230401	0.211882	0.332982	0.211882	0.243401	0.179704	1.61321	1.82129	3.43984	0.90221	1.82129	2.91674	7.80802	3.43839	19.8539	2.91674	11.703	6	6.68246	7	7	6.32109	7	29.7063	32.8873	32.8949	34.5869	32.8949
Agarum clathratum	North American Pacific Fijordland	26	1168.36	1672.56	1778.31	1895.7	1410.91	1877.9	7	7	7	7	7	7	2.71162	9.14211	6.11009	22.2853	4.81636	11.4997	0.16769	0.205967	0.184741	0.298988	0.173232	0.243446	0	0.127328	0.0384569	0.459324	0.0178797	0.096934	1.71162	8.49805	5.39182	22.1183	4.7028	10.4483	6	6.77556	7	7.02139	7	7	26.634	28.7979	28.9463	29.9753	27.9189
Agarum clathratum	Northern Grand Banks - Southern Labrador	16	591.63	888.772	1013.16	1038.9	762.247	1026.61	7	7	7	7	7	7	0.399878	1.90606	1.06306	4.6639	1.04296	2.56482	0.0962776	0.11584	0.108052	0.147833	0.105601	0.123758	0	0.0116437	0	0.0815056	0	0	0.0377582	1.61437	1	3.9334	0.842371	2.32236	7	7	7	7	7	7	28.808	30.1719	31.0238	31.1737	29
Agarum clathratum	Northern Labrador	12	569.822	582.237	589.695	589.695	572.276	589.695	6	6	6	6	6	6	1.72801	15.9249	23.9716	23.9716	5.98161	23.9716	0.11884	0.269185	0.349807	0.349807	0.177662	0.349807	0.142492	15.5374	23.8665	23.8665	5.94481	23.8665	0.0300464	0.166712	0.0362771	0.694682	0.0362771	0.0362771	8	8	8	8	8	8	29.9115	30.5408	30.9311	30.9311	29.9992
Agarum clathratum	Puget Trough/Georgia Basin	14	2329.49	2329.49	2329.49	2329.49	2329.49	2329.49	6	6	6	6	6	6	3.83124	3.83124	3.83124	3.83124	3.83124	3.83124	0.205606	0.205606	0.205606	0.205606	0.205606	0.205606	1.89517	1.89517	1.89517	1.89517	1.89517	1.89517	1.89391	1.89391	1.89391	1.89391	1.89391	1.89391	5.16349	5.16349	5.16349	5.16349	5.16349	5.16349	33.6991	33.6991	33.6991	33.6991	33.6991
Agarum clathratum	Scotian Shelf	12	1158	1327.92	1224.49	1517.88	1193.57	1517.88	6	6	6	6	6	6	2.87407	4.68128	4.7803	9.27588	2.87407	5.42735	0.155117	0.168244	0.166271	0.206064	0.155117	0.169833	0.769681	0.821675	0.809223	1.05685	0.769681	0.816718	1.92305	3.48862	3.41872	8.04518	1.92305	4.1504	6	6	6	6	6	6	29.1649	29.8322	29.9064	30.8972	29.1649
Agarum clathratum	West Greenland Shelf	33	519.404	560.67	550.389	643.745	550.389	574.916	1	1	1	1	1	1	1.02484	1.1515	1.05427	1.86266	1.02484	1.19435	0.110841	0.115927	0.112481	0.148575	0.112481	0.113923	0	0.0428779	0	0.741993	0	0.00353431	0.103842	0.58046	0.263377	1.76049	0.263377	1.11689	8	8	8	8	8	8	33.6142	34.0765	34.0998	35.6098	34.0407
Agarum turneri	Gulf of Maine/Bay of Fundy	62	1600	1732.22	1647.88	2121	1609.44	1801.04	6	6	6	6	6	6	4.86709	10.7855	10.5775	14.0335	10.4793	12.5888	0.211433	0.257085	0.267579	0.280004	0.247362	0.273107	1	1.46005	1.12196	2.36651	1.09415	1.87865	2.84575	8.69018	8.6745	12.5287	8.46853	9.63498	6	6.29035	6	7	6	6.75942	31.0303	31.4529	31.2083	32.1354	31.0681
Alaria crassifolia	Northeastern Honshu	11	721.25	768.27	748.387	894.934	748.305	748.387	4	4	4	4	4	4	0.94614	1.80795	1.93615	2.0694	1.93615	2.00179	0.0919431	0.111905	0.109647	0.127043	0.109647	0.120036	0	0	0	0	0	0	0.933361	1.21703	1.10408	1.74981	1.10408	1.2561	6	6	6	6	6	6	28.0392	29.1643	28.9823	30	28.9823
Alaria crispa	Gulf of Maine/Bay of Fundy	13	1602.31	1777.89	1874.34	1936.17	1602.31	1874.34	6	6	6	6	6	6	10.5775	15.1303	16.2886	19.1039	10.5775	19.1039	0.258196	0.281241	0.272691	0.301313	0.272691	0.301313	1.09415	1.69515	2.08823	2.11098	1.09415	2.08823	8.6745	12.8052	13.9671	16.3549	8.6745	16.3549	6	6.38753	6.01995	6.95886	6	6.95886	31.0303	31.6792	31.8278	32.6796	31.0303
Alaria crispa	North American Pacific Fijordland	12	1404.36	1605.32	1579.43	1819.44	1511.75	1703.52	6	6.75	7	7	6.75	7	6.7813	13.8405	13.0211	26.8568	8.47283	16.7429	0.188719	0.243401	0.241982	0.337498	0.192664	0.265682	0	0.709491	0.130666	3.58706	0.0020836	0.789628	5.81518	12.4906	11.5	22.9639	7.52528	16.47	6	6.57246	6.32845	7.93631	6	6.98985	27.009	28.0701	27.962	28.9547	27.6107
Alaria crispa	West Greenland Shelf	20	491.154	573.944	550.389	684.392	550.389	574.916	1	1	1	1	1	1	1.02484	1.53979	1.19435	3.51173	1.02484	1.66491	0.112481	0.132072	0.113923	0.19815	0.112481	0.131404	0	0.389992	0	1.98189	0	0.138482	0.0038154	0.749223	0.263377	1.76049	0.263377	1.11689	8	8	8	8	8	8	28.9941	33.1707	34.0998	34.1083	33.8274
Alaria esculenta	Beaufort Sea - continental coast and shelf	29	451.258	454.45	453.326	486.416	452.292	454.314	1	1	1	1	1	1	3.97458	4.37873	4.31436	4.73213	4.08066	4.71088	0.206903	0.23868	0.248017	0.250517	0.23897	0.248583	2.00495	3.07339	3.12667	3.7541	2.97407	3.57475	0.255363	0.955317	0.943765	1.96593	0.282508	0.981884	8	8	8	8	8	8	25.009	25.5566	25.5096	25.8998	25.4663
Alaria esculenta	Celtic Seas	124	767.998	1204.21	1224	1579.4	1077.53	1316.84	0	6.53527	7	7	6.72151	7	0.301066	3.49562	1.99023	21.732	1.25201	3.18743	0.113763	0.16915	0.153242	0.391063	0.14274	0.178105	0	0.946063	0.328944	14.3212	0.0293223	0.983452	0	1.93139	0.974952	21.6286	0.432514	1.97403	5	5.9168	6	6	6	6	27.0586	29.3505	29.0005	31.967	28.2556
Alaria esculenta	Gulf of Maine/Bay of Fundy	781	1391.96	1831.96	1869.52	2121	1687.11	1953.91	1.07404	5.98816	6	6	6	6	1	12.4202	11.6455	52.4991	10.5189	13.7514	0.11515	0.256075	0.253127	0.379245	0.236062	0.272691	0	1.68728	1.09415	6.47038	1.00055	2.15177	0.683132	10.2972	10.0602	49.3686	8.42164	12.5287	6	6.20832	6	7	6	6.05645	30.0669	31.5077	31.2951	33.1126	31.0664
Alaria esculenta	Gulf of St. Lawrence - Eastern Scotian Shelf	21	1018.81	1631.36	1328	2263	1284	2263	1	1	1	1	1	1	1.09593	7.87648	4.70449	26.5114	2.3661	4.70449	0.114924	0.178038	0.163448	0.316243	0.132125	0.163448	0	0.210453	0	1.0418	0	0.0104651	0.154936	7.34779	4.60367	25.2452	2.13146	4.60367	6	6.8	7	7	7	7	30.0855	33.0333	34.0936	35.0187	30.9499
Alaria esculenta	Hudson Complex	10	343.164	385.239	383.582	457.073	363.373	393.053	1	1	1	1	1	1	0.980496	5.4254	1	24.2555	0.990248	4.88065	0.112895	0.200265	0.147463	0.38137	0.130179	0.249886	0.0345466	1.81909	0.896829	4.80432	0.465688	3.03327	0.00381951	3.33063	0.882007	19.4176	0.442913	1.06259	7	7.28571	7	8	7	7.5	27.2002	28.8993	28.9978	30.0041	28.099
Alaria esculenta	Lancaster Sound	14	69.1017	132.778	82.8802	392.733	71.5226	96.721	1	1	1	1	1	1	0	0.506086	0.0371434	2.26514	0.00955671	0.531831	0.0823864	0.110958	0.102762	0.175209	0.0873653	0.115988	0	0.167477	0.00121581	1	0	0.00243162	0	0.0563173	0	0.327031	0	0.00815481	7	7.83437	8	8.00312	8	8.00234	18.5267	24.5923	23.9911	33.9551	23.315
Alaria esculenta	North American Pacific Fijordland	10	1326.64	1538.48	1425.19	1776.8	1418.05	1702.33	7	7	7	7	7	7	3.13691	17.0992	19.3525	29.9816	8.48774	25.1238	0.153336	0.246219	0.292271	0.300134	0.193266	0.29563	0	0.0447573	0.00777932	0.246673	0.00388966	0.0255346	3.11825	16.5346	18.4133	29.0362	8.37732	24.2099	6	6.42999	6.00495	7	6.00247	7	26.0032	27.7145	28.9463	29.0191	26.0294
Alaria esculenta	North Sea	29	490.887	1341.9	1315.75	2259.78	1093.48	1623.23	0.404437	3.97587	4	6	4	4	1.09091	9.5416	5.52244	48.4543	4.2822	12.416	0.103533	0.230349	0.207814	0.444032	0.193984	0.274687	0	1.87199	1.14932	7.22156	1.00869	2.41073	0.284319	7.05973	3.68941	41.1402	2.36035	7.93251	6	6.09628	6	7	6	6	27.1246	29.7372	29.5441	32.7656	27.9667
Alaria esculenta	Northern Grand Banks - Southern Labrador	32	704.111	922.048	908.268	1063.78	861	1014.32	6	6.89474	7	7	7	7	0.183667	1.35763	1.02253	4.6639	0.291772	2.05302	0.0831247	0.105615	0.101337	0.154056	0.0871827	0.122837	0	0.00428977	0	0.0815056	0	0	0	1.08077	0.38391	3.9334	0.0188791	1.97422	6.19025	7.06264	7	8	7	7	28.0075	29.718	29	31.9741	28.4884
Alaria esculenta	Northern Norway and Finnmark	27	454.006	534.415	535.615	584.609	500.685	571.377	4	6.34434	7	7	6.44693	7	0.965827	1.60785	1.01941	7.03144	0.980902	1.18227	0.0972509	0.123266	0.123419	0.167767	0.113367	0.132264	0	0	0	0	0	0	0.0244364	1.18923	0.573189	6.90311	0.231436	1.17804	7	7	7	7	7	7	28.1653	29.4685	29.2649	31.0262	28.5553
Alaria esculenta	Scotian Shelf	17	1193.57	1316.31	1255.4	1524.24	1255.4	1386.59	6	6	6	6	6	6	2.74	6.12493	5.42735	9.27588	3.0854	9.27588	0.155117	0.188063	0.206064	0.220181	0.166879	0.206064	0.0334168	0.941168	1.05685	1.7294	0.789452	1.05685	1.40192	4.9007	4.1504	8.04518	1.92305	8.04518	6	6	6	6	6	6	29.1649	29.9041	30	30.5053	29.9213
Alaria esculenta	Southern Grand Banks - South Newfoundland	12	845	952.231	1008.31	1045.61	845	1017.24	7	7	7	7	7	7	0.173087	1.58679	1.01384	3.7521	0.173087	2.82186	0.100037	0.118178	0.108514	0.146882	0.100037	0.135418	0	0.126764	0.0414682	0.470278	0	0.122072	0.0630465	1.11444	0.102507	3.51307	0.102507	1.7911	7	7	7	7	7	7	28	29.3503	29.0507	32.2961	28
Alaria esculenta	Southern Norway	26	554.929	995.916	963.983	1401.18	820.982	1191	4	6	6	7	6	7	1.10839	5.16093	3.66706	12.975	2.482	4.80419	0.140741	0.173559	0.168489	0.224626	0.153072	0.173548	0	0.383657	0.196803	0.921995	0.00992262	0.87335	0.118872	4.20471	2.91456	11.7104	1.42801	4.4621	6	6.28571	6	7	6	6.75	27.0452	29.2478	29.7689	31.0936	27.7888
Alaria marginata	Aleutian Islands	13	493.57	631.372	639.979	751.959	519.393	751.959	0	0.568478	0.568478	1.13696	0	1.13696	0.925983	5.01455	5.02716	9.07791	0.963802	9.07791	0.0861845	0.114597	0.116633	0.138938	0.0922914	0.138938	0	0	0	0	0	0	0.851398	4.92597	4.94607	8.96036	0.911681	8.96036	7	7	7	7	7	7	24.0682	24.7884	25.0214	25.0427	24.7671
Alaria marginata	Gulf of Alaska	177	429.336	918.935	950.965	1278.51	876.641	996.744	1.78072	5.99047	6	7	6	6	1.0458	6.29228	5.26458	11.0291	3.35161	8.9319	0.115634	0.17218	0.17016	0.331908	0.163317	0.188563	0	0.0675077	0	6.34938	0	0	1	5.67035	4.22978	10.624	2.76546	8.80504	6	6.99032	7	7	7	7	26.0636	29.0196	29.1882	32.455	28.0175
Alaria marginata	North American Pacific Fijordland	318	1040.74	1220.09	1118.27	2068	1113.09	1153.01	5.43185	6.13887	6	7	6	6	1.01714	5.30453	3.82739	31.647	2.0593	4.0037	0.11617	0.158862	0.143479	0.338418	0.137859	0.14629	0	0.0706639	0	1.92632	0	0	0.0191136	4.64075	3.01859	29.7694	1.96448	3.18092	5.30361	6.10314	6	7.96913	6	6	23.653	28.6829	29.0373	31.8592	28.131
Alaria marginata	Northern California	23398	1198	1414.81	1478.54	2114	1264.22	1568.95	4	4	4	4	4	4	3.75741	8.20893	5.46673	18.0041	4.18184	14.5398	0.140878	0.196157	0.175643	0.319551	0.157748	0.253732	0	0.671317	0.709803	3.53571	0.115517	0.941144	2.84828	6.9349	5.16095	16.1428	3.32491	12.0986	5	5.42495	5.03638	6	5	6	34.0237	37.7667	37.2802	40.5117	36.9244
Alaria marginata	Oregon, Washington, Vancouver Coast and Shelf	143	1435	1887.87	1685.98	2551	1629.13	2254.86	4	5.97436	6	6	6	6	4.97829	14.5769	11.5065	39.3557	8.69359	17.8598	0.185475	0.234894	0.21514	0.420361	0.197252	0.27218	0.733846	1.10202	0.945306	5.03558	0.89413	0.995273	3.92217	13.1696	10.3696	36.9376	7.61658	15.9268	5	6.01219	6	7	6	6	29.5939	31.1012	30.9235	33.4173	30.2713
Alaria marginata	Puget Trough/Georgia Basin	97	1876	2104.77	2116.07	2641	1918.63	2235.26	6	6	6	6	6	6	3.66426	7.03317	5.12368	23.2454	3.83124	9.64713	0.182908	0.221836	0.205606	0.359635	0.188705	0.249603	0.981379	1.64213	1.60064	4.349	1.07022	1.94992	1.89391	4.94663	3.39446	18.1133	2.49727	7.04665	5	5.12752	5	6.31561	5	5.05002	32.0619	33.1259	32.9748	33.9336	32.5836
Alaria marginata	Southern California Bight	6948	1056	1425.61	1336.1	1617	1250.77	1581.35	4	4	4	4	4	4	2.54294	6.14193	3.61749	13.5144	3.47691	8.03875	0.129376	0.162015	0.14005	0.214797	0.138485	0.183369	0.0235986	0.211336	0.149299	1.20848	0.0619904	0.229709	2.20785	5.30788	2.83278	12.8381	2.69437	7.06061	5	5	5	5	5	5	39	39.4898	39.4449	39.9854	39.0537
Chorda filum	Celtic Seas	18	1078.55	1299.61	1264.29	1520.52	1171.01	1463.64	7	7	7	7	7	7	4.47626	9.74677	8.91573	18.7068	5.25625	12.3012	0.223332	0.241703	0.2337	0.281763	0.225088	0.250054	1.61614	1.93227	1.95851	2.21563	1.8551	2.00778	1.77154	7.22934	6.59624	16.4082	2.5763	9.72468	5	5.83333	6	6	6	6	27.9586	29.4422	30.0239	30.4936	28.5012
Chorda filum	Eastern Bering Sea	10	802.373	831.853	811.52	907.468	811.52	826.385	1	1	1	1	1	1	5.13843	11.0905	8.20665	21.1171	8.20665	12.7835	0.248346	0.305627	0.295364	0.437985	0.251079	0.295364	1.00268	4.55607	4.04482	10.8703	2.81771	4.04482	1.89506	6.20923	4.06088	11.7727	4.06088	9.25661	6	6.23982	6.10662	6.98587	6	6.10662	28.5988	30.8594	29.849	33.0031	29.849
Chorda filum	Gulf of Maine/Bay of Fundy	106	1167.18	1722.86	1869.52	2121	1602.31	1961	6	6	6	6	6	6	4.86709	11.8565	12.1559	22.0137	10.5105	13.4173	0.211433	0.256309	0.267855	0.324902	0.236682	0.271125	0.977445	1.76021	1.1402	5.46875	1.02483	2.54987	2.28251	9.66766	10.4924	18.537	8.65134	11.0546	6	6.13608	6	7	6	6.00828	31	31.6059	31.6967	32.5459	31.1662
Chorda filum	Gulf of St. Lawrence - Eastern Scotian Shelf	31	554.106	1404.22	1375.98	2501.41	1038.55	1856.02	1	1.74074	1	7	1	1	1.08525	12.4315	11.7146	36.3872	5.35757	15.4454	0.118532	0.252526	0.228508	0.422784	0.206968	0.309869	0	2.15032	1.55324	7.64696	0.711158	2.6069	0.166222	9.96044	9.89854	27.9081	3.95368	12.7684	4.16032	5.87841	6	7	5	7	29.1039	33.0228	33.3491	36.0985	31.1295
Chorda filum	North Sea	33	1251.76	1595.19	1649.39	1850	1400.4	1761.85	3	3.42811	3	4	3	4	4.28921	12.4966	11.045	42.9155	5.80337	13.0857	0.180829	0.282636	0.28415	0.471003	0.240324	0.292889	0.977609	3.80718	3.03715	8.26942	2.31001	4.53132	2.1027	8.00627	5.8147	38.9811	2.79567	8.64808	6	6.5625	7	7	6	7	30	31.6537	31.7811	34.0606	31
Chorda filum	Northern Grand Banks - Southern Labrador	33	877.642	938.286	932.863	1038.9	878.471	1013.16	7	7	7	7	7	7	1.04296	2.89272	3.15398	4.84009	1.06306	3.89948	0.10315	0.136215	0.147833	0.159349	0.108052	0.154056	0	0.0135797	0	0.0815056	0	0	0.684742	2.33797	2.36736	3.9334	1	3.78143	6.02249	6.62147	7	7	6.19025	7	28.808	30.5267	31.1737	31.9741	29
Chorda filum	Scotian Shelf	11	1193.57	1354.59	1380.87	1517.88	1193.57	1473.37	6	6	6	6	6	6	2.87407	6.64281	5.19393	20.0228	2.87407	6.24108	0.155117	0.189878	0.161696	0.287698	0.155117	0.193782	0.769681	1.24628	0.809223	4.17221	0.769681	0.876861	1.92305	5.08339	4.06803	18.1968	1.92305	4.21647	6	6	6	6	6	6	29.1649	29.912	29.9064	32.0097	29.1649
Chorda filum	Sea of Japan/East Sea	12	530	618.615	611.8	788.981	554.272	645.491	3	3.42857	3	4	3	4	0	1.203	0.39192	5.49774	0.211274	1.05439	0.0721831	0.0922182	0.0807062	0.157439	0.0765559	0.0910439	0	0.0251812	0	0.176269	0	0	0	1.08441	0.292249	5.04301	0.146125	0.98169	5	5.57143	6	6	5	6	27.1751	29.6123	29.2639	31.8257	28.2262
Chorda filum	Southern Grand Banks - South Newfoundland	10	845	973.627	991.975	1045.61	956.409	1014.98	7	7	7	7	7	7	0.173087	2.10542	2.22467	3.7521	1.1295	3.17634	0.100037	0.119324	0.113908	0.146882	0.106424	0.131438	0	0.0852911	0	0.470278	0	0.0311011	0.102507	1.66359	1.32017	3.51307	0.815557	2.63876	7	7	7	7	7	7	28	29.1728	29.0478	30.5714	28.9849
Chorda filum	Virginian	191	863	1556.94	1499.23	1804	1499.23	1676.06	4	5.63728	6	6	6	6	2.31595	10.3314	10.6123	37.6373	8.4228	10.6123	0.179355	0.281251	0.28213	0.530166	0.27229	0.28213	1.02734	3.83163	3.08934	26.2464	3.01828	3.08934	0.334585	5.87027	6.77659	31.7215	3.26138	6.77659	5	5.81732	6	6	5.94394	6	31	31.6592	31.4625	35.8371	31.4625
Costaria costata	Gulf of Alaska	164	429.336	916.408	934.821	1149.98	876.641	995.811	6	6	6	6	6	6	1.44087	6.76584	6.61754	15.5572	4.44717	8.9319	0.124953	0.173055	0.171493	0.202726	0.163675	0.188563	0	0.0114055	0	0.506589	0	0	1	6.18516	5.81826	14.9207	3.44717	8.80504	6	6.99048	7	7	7	7	26.1253	29.058	29.6082	30.8821	28.0175
Costaria costata	North American Pacific Fijordland	282	1040.74	1173.59	1118.27	1877.9	1113.09	1153.01	5.43185	6.02199	6	7	6	6	1.28084	4.45091	3.82739	35.8237	2.0593	4.0037	0.11617	0.149727	0.143479	0.32978	0.13739	0.14629	0	0.0521996	0	1.15788	0	0	0.938462	3.81292	3.01859	34.642	1.96448	3.18092	6	6.07335	6	7.93631	6	6	26.0032	28.9429	29.0373	29.8075	28.8195
Costaria costata	Northern California	23391	1198	1414.88	1478.54	2114	1264.22	1568.95	4	4	4	4	4	4	3.75741	8.21388	5.46673	18.0041	4.18184	14.5398	0.140878	0.196195	0.175643	0.319551	0.157748	0.253732	0	0.67162	0.709803	3.53571	0.115517	0.941144	2.84828	6.93959	5.16095	16.1428	3.32491	12.0986	5	5.4253	5.03638	6	5	6	34.0079	37.7653	37.2802	40.5117	36.9244
Costaria costata	Oregon, Washington, Vancouver Coast and Shelf	51	1435	1845.27	1685.98	2551	1608	2057.49	4	5.94286	6	6	6	6	5.24536	14.9827	13.3342	38.7202	8.69359	13.7226	0.16835	0.227483	0.219553	0.342994	0.197252	0.220627	0.275022	0.90882	0.945306	1.91155	0.76869	0.945306	4.17333	13.7325	12.3342	36.9376	7.61658	12.6372	5	6.11174	6	7	6	6	30	31.1242	30.917	34.1148	30.2713
Costaria costata	Puget Trough/Georgia Basin	107	1876	2138.58	2131.52	2641	1918.63	2329.49	6	6	6	6	6	6	3.66426	8.06163	4.98568	34.1352	3.83124	8.00529	0.177279	0.226861	0.205606	0.391245	0.188705	0.243064	0.910935	1.79217	1.3811	6.98795	1.05724	1.89517	0.0515803	5.81266	3.08833	31.4055	1.89391	3.94717	5	5.14586	5	6.64669	5	5.16349	32.0173	33.1229	32.9765	33.9336	32.9108
Costaria costata	Southern California Bight	6945	1231.6	1425.62	1336.1	1617	1250.77	1581.35	4	4	4	4	4	4	2.54294	6.14139	3.61749	13.5144	3.47691	8.03875	0.129376	0.16201	0.14005	0.214797	0.138485	0.183369	0.0235986	0.21122	0.149299	1.20848	0.0619904	0.229709	2.20785	5.30736	2.83278	12.8381	2.69437	7.06061	5	5	5	5	5	5	39	39.4896	39.4449	39.9854	39.0537
Cymathaere triplicata	Aleutian Islands	40	443.889	542.485	508.29	694.998	505	528	0	0.77292	0	4	0	0	0.0432032	0.885689	0.949038	2.01951	0.295996	1	0.0683129	0.0891552	0.0900816	0.106485	0.0792637	0.094327	0	0	0	0	0	0	0	0.609859	0.752895	1.2003	0.161645	0.851398	6	6.62069	7	7	6	7	23.725	24.6841	24.7971	25	24.7204
Cymathaere triplicata	Gulf of Alaska	124	429.336	911.741	901.004	1149.98	876.641	995.811	6	6	6	6	6	6	1.88528	6.90931	6.90754	10.9749	4.70769	8.9319	0.124953	0.17376	0.177262	0.196294	0.163675	0.188563	0	0.00981964	0	0.738111	0	0	1	6.34789	6.04642	10.6085	3.8637	8.80504	6	6.98958	7	7	7	7	26.9553	29.2583	29.6082	30.8821	28.4828
Cymathaere triplicata	North American Pacific Fijordland	275	1040.74	1170.46	1118.27	1957	1113.09	1145.99	5.43185	5.9764	6	7	6	6	1.28084	3.79612	3.82739	22.3671	2.0593	4.0037	0.11617	0.14605	0.143479	0.324569	0.13739	0.14629	0	0.0485563	0	4.05041	0	0	0.938462	3.16332	3.01859	21.3481	1.96448	3.18092	6	6.06154	6	7	6	6	26.0257	28.9495	29.0373	29.9753	29.0373
Cymathaere triplicata	Puget Trough/Georgia Basin	42	1876	2060.57	2082.91	2329.49	1918.63	2139.13	6	6	6	6	6	6	3.66426	6.71565	5.02049	26.7338	4.74454	6.09666	0.182908	0.213824	0.192579	0.34717	0.186936	0.242269	0.981379	1.51169	1.09217	6.17949	1.01829	1.89517	1.89391	4.72244	3.31987	25.3197	2.49727	3.41997	5	5.01789	5	5.16349	5	5.03703	32.0082	33.0128	32.9765	33.9336	32.8738
Dictyoneurum californicum	Northern California	23400	1198	1415.34	1478.54	2114	1264.22	1568.95	4	4	4	4	4	4	3.75741	8.22071	5.46673	18.0041	4.18184	14.5398	0.140878	0.196281	0.175665	0.319551	0.157748	0.253732	0	0.673315	0.709803	3.53571	0.115517	0.941144	2.66543	6.94484	5.16095	16.1428	3.32491	12.0986	5	5.42586	5.03638	6	5	6	34.0079	37.7628	37.2802	40.5117	36.9244
Dictyoneurum californicum	Southern California Bight	6945	1231.6	1425.62	1336.1	1617	1250.77	1581.35	4	4	4	4	4	4	2.54294	6.14139	3.61749	13.5144	3.47691	8.03875	0.129376	0.16201	0.14005	0.214797	0.138485	0.183369	0.0235986	0.21122	0.149299	1.20848	0.0619904	0.229709	2.20785	5.30736	2.83278	12.8381	2.69437	7.06061	5	5	5	5	5	5	39	39.4896	39.4449	39.9854	39.0537
Dictyoneurum reticulatum	Northern California	47	1268.56	1485.04	1474.68	2000.78	1470.81	1478.54	4	4	4	4	4	4	5.16119	16.0095	15.0887	18.0041	15.0887	18.0041	0.150183	0.26752	0.271115	0.298755	0.253732	0.288498	0.0459467	1.03996	1.0114	3.40763	0.941144	1.08166	4.28234	14.1845	13.2905	16.1428	13.2905	16.1428	5	5.95238	6	6	6	6	34.9062	36.6475	36.8608	40.5117	36.1954
Ecklonia brevipes	Northeastern New Zealand	13	555.784	571.871	555.784	596	555.784	596	3	3.6	4	4	3	4	2.3454	2.44296	2.3454	2.5893	2.3454	2.5893	0.101301	0.139371	0.164751	0.164751	0.101301	0.164751	0.0401783	0.194617	0.297577	0.297577	0.0401783	0.297577	1.3856	1.70823	1.3856	2.19219	1.3856	2.19219	5	5	5	5	5	5	34.2566	34.9525	34.2566	35.9962	34.2566
Ecklonia maxima	Agulhas Bank	248	1617	1650	1651.51	2409	1617	1651.51	6	6	6	6	6	6	3.56739	9.62148	9.64813	23.8603	7.64306	11.5613	0.149031	0.216375	0.227124	0.303557	0.196811	0.2363	0.0420052	0.911267	1.35171	2.38809	0.456652	1.35171	3.28114	8.2478	7.59407	20.9173	6.49968	9.95372	5	5.00452	5	5.91692	5	5	38.8234	38.9596	38.9353	40	38.9149
Ecklonia maxima	Namaqua	35	1866.09	2881.51	2521	3988	2315.52	3988	4	4.91194	4.20747	6	4	6	6.13879	15.6396	15.1385	29.6827	13.8716	15.1385	0.196588	0.289332	0.306909	0.356997	0.258409	0.306909	1.20185	3.42944	1.93526	7.34583	1.92068	4.89472	4.1669	11.7209	10.4445	27.7269	9.3126	11.7488	5	5.88889	6	6	6	6	40.5468	41.7066	41.8569	43.092	41.2648
Ecklonia radiata	Bassian	1515	379	611.44	582.385	770.658	525.187	746.081	4	4	4	4	4	4	0.0187145	2.77582	0.916345	18.2722	0.813204	1.56557	0.0672981	0.125456	0.108782	0.278368	0.0968409	0.123379	0	0.289385	0.0211388	2.52596	0	0.149197	0	2.15329	0.357965	18.1874	0.175991	1.31205	5	5	5	5	5	5	29.4302	32.4837	32.2029	35.1344	31.3757
Ecklonia radiata	Cape Howe	696	401.686	744.051	794.195	977.626	633.753	829	4	4	4	4	4	4	0	1.43725	0.908561	5.243	0.0578537	1.7021	0.0694053	0.0996286	0.0920739	0.169721	0.071461	0.102676	0	0.135806	0	0.755271	0	0	0	1.01172	0.0667698	4.34337	0	1.23237	5	5	5	5	5	5	33.3809	34.926	34.9367	36.7145	34.3465
Ecklonia radiata	Central New Zealand	14	573.887	933.256	968.345	973.669	968.345	968.345	4	4	4	4	4	4	0.403047	2.07724	0.403047	7.59536	0.403047	2.41879	0.0962297	0.122941	0.0968325	0.237391	0.0968325	0.133643	0	0.548535	0.0549903	3.38302	0.0549903	0.59398	0	1.40709	0.311612	6.36022	0.311612	0.443946	5	5	5	5	5	5	32.649	33.0902	33.0816	34.0141	33.0816
Ecklonia radiata	Great Australian Bight	14	735.614	850.054	900.5	938.528	742.841	935.069	6	6	6	6	6	6	0	0.589744	0.550719	1.62906	0.0830047	0.776165	0.0720157	0.0992518	0.101932	0.133829	0.0822039	0.104657	0	0.10081	0.0236282	0.556499	0	0.082412	0	0.165725	0.0565541	0.635363	0	0.170734	5	5	5	5	5	5	40	40.0572	40.0414	40.1943	40.0276
Ecklonia radiata	Houtman	206	424.746	575.484	561.027	665	535.067	648.186	4	4	4	4	4	4	0	0.469487	0.556812	1.208	0.0338532	0.690391	0.0547224	0.0940838	0.0969803	0.127771	0.0752872	0.102353	0	0.0398557	0	0.4739	0	0.0205041	0	0.209907	0.158786	0.669979	0.031411	0.32872	4	4.98445	5	5	5	5	41.8506	42.5494	42.5519	43.7216	42.1092
Ecklonia radiata	Leeuwin	52	523.878	581.335	583	631	575.506	615.179	0	3.80208	4	7	3.63923	4	0	2.04539	1.24444	10.4967	0.0254086	1.80917	0.0596758	0.101546	0.0973898	0.151593	0.0645773	0.135367	0	0.209981	0	0.677059	0	0.586944	0	1.69138	0.4432	10.4967	0.0254086	1.01342	5	5	5	5	5	5	35.1857	39.588	39.7285	41.7444	38.2148
Ecklonia radiata	Manning-Hawkesbury	101	702	703.998	704.997	705	702	704.997	4	4	4	4	4	4	0.276053	0.928734	0.334971	2.60404	0.334971	1.44351	0.0719056	0.0810377	0.0719056	0.116392	0.0719056	0.0877974	0	0	0	0	0	0	0.023921	0.637222	0.023921	2.44181	0.023921	0.914403	5	5	5	5	5	5	37.1202	37.4093	37.1202	38.889	37.1202
Ecklonia radiata	Natal	22	846.349	1467.52	1659.45	1681	1339.45	1681	4	4	4	4	4	4	2.30956	5.91638	7.60584	7.86833	3.64798	7.60584	0.136916	0.166483	0.180224	0.18045	0.147743	0.18045	0.0159725	0.929681	0.970591	1.40926	0.861307	0.970591	1.29466	4.30942	5.52814	5.8146	2.55257	5.8146	4.99225	4.99922	5	5	5	5	36.8352	37.3608	37.3221	37.7376	37.0516
Ecklonia radiata	Northeastern New Zealand	140	420	556.392	555.784	836.078	555.784	558	3	3.93191	4	4	4	4	2.3454	2.59717	2.50489	4.34421	2.3454	2.50489	0.101301	0.168667	0.166019	0.228717	0.164751	0.185965	0	0.395489	0.297577	1.74769	0.297577	0.62176	1.23857	1.60566	1.3856	4.17656	1.35666	1.3856	5	5	5	5	5	5	33.2216	34.2736	34.1779	36.033	34.0113
Ecklonia radiata	South Australian Gulfs	174	136	468.532	400.403	871	311.944	654.404	4	4.02189	4	4.61653	4	4	0	0.709081	0.130383	9.25468	0	0.767446	0.0636699	0.101948	0.0907235	0.207043	0.0829304	0.10846	0	0.142675	0	1.21695	0	0.0406953	0	0.365576	0	7.6245	0	0.177255	4	4.83472	5	5	4.95966	5	35.9603	38.3215	38.0236	40.7494	37.3899
Ecklonia radiata	Western Bassian	57	301	523.614	547	724	515.056	549.298	1.27565	3.92894	4	4	4	4	0	0.466107	0.587174	1.21306	0.0718525	0.595613	0.0695261	0.0905984	0.0904401	0.116734	0.0904401	0.0976621	0	0	0	0	0	0	0	0.22824	0.301631	0.962568	0	0.301631	5	5	5	5	5	5	32.3232	35.3331	36.1601	36.5696	33.3644
Ecklonia radicosa	Central Kuroshio Current	16	389.426	630.124	714.418	774.982	503.038	762.982	3	3.24289	3	3.98182	3	3.3592	0	0.179393	0.0489574	0.852944	0	0.176923	0.0553023	0.0701292	0.0720126	0.0864781	0.0630288	0.0755267	0	0	0	0	0	0	0	0.093362	0.0172802	0.55824	0	0.0390069	4	4.71429	5	5	4.5	5	32.7214	33.2225	33.1363	33.6797	33.069
Ecklonia richardiana	Northeastern New Zealand	13	521.073	581.015	596	596	596	596	0	2.4	3	3	3	3	2.5893	3.24913	2.5893	5.88848	2.5893	2.5893	0.101301	0.111949	0.101301	0.154542	0.101301	0.101301	0.0401783	0.10782	0.0401783	0.378385	0.0401783	0.0401783	2.19219	2.79808	2.19219	5.22165	2.19219	2.19219	5	5	5	5	5	5	35.9962	36.0182	35.9962	36.1061	35.9962
Ecklonia stolonifera	Sea of Japan/East Sea	10	560.242	588.393	588.393	616.543	560.242	616.543	2.80621	3.4031	3.4031	4	2.80621	4	0	0.559897	0.559897	1.11979	0	1.11979	0.0704015	0.0782057	0.0782057	0.08601	0.0704015	0.08601	0	0	0	0	0	0	0	0.559897	0.559897	1.11979	0	1.11979	5	5	5	5	5	5	27.4686	28.7608	28.7608	30.0531	27.4686
Egregia menziesii	North American Pacific Fijordland	256	1040.74	1116.68	1118.27	1923.57	1113.09	1139.06	5.43185	5.88926	6	6	6	6	1.28084	3.34144	3.82739	45.9634	2.0593	3.82739	0.11617	0.140198	0.143479	0.476722	0.13739	0.143479	0	0.0769453	0	9.07954	0	0	0.938462	2.68251	3.01859	36.8069	1.96448	3.01859	6	6.00808	6	6.95342	6	6	28.131	29.0446	29.0373	29.8075	29.0373
Egregia menziesii	Northern California	23501	1172.74	1415.37	1478.54	2114	1264.22	1568.95	4	4	4	4	4	4	2.17907	8.24252	5.46673	24.6803	4.18184	14.5398	0.132446	0.196513	0.175665	0.36743	0.158708	0.253732	0	0.676484	0.709803	4.41037	0.115517	0.941144	1.82204	6.96305	5.16095	20.1008	3.32491	12.0986	5	5.42691	5.03638	6	5	6	34	37.7621	37.2802	40.5117	36.9244
Egregia menziesii	Oregon, Washington, Vancouver Coast and Shelf	65	1608	1803.52	1685.98	2551	1608	1759.56	4	5.875	6	6	6	6	8.69359	12.458	13.0559	25.8308	8.69359	13.7226	0.197252	0.221086	0.21892	0.310324	0.197252	0.220627	0.76869	0.949312	0.934572	1.76712	0.76869	0.945306	7.50551	11.199	12.0559	23.4671	7.61658	12.6372	5.97165	5.99823	6	6	6	6	30	31.023	30.9237	32.2212	30.2713
Egregia menziesii	Puget Trough/Georgia Basin	49	1876	2044.55	2082.91	2329.49	1918.63	2082.91	6	6	6	6	6	6	3.83124	5.39566	5.02049	11.2203	4.74454	5.12368	0.182908	0.197097	0.190796	0.256937	0.182908	0.194656	0.981379	1.20836	1.0188	2.02672	1.01829	1.09217	1.89391	3.53702	3.31987	8.42703	3.08833	3.41997	5	5.00743	5	5.16349	5	5	31.1772	32.8336	32.9765	33.6991	32.9748
Egregia menziesii	Southern California Bight	7252	525.03	1424.68	1336.1	1695.51	1250.77	1581.35	0	3.99665	4	4	4	4	0	6.21124	6.25565	13.5144	3.47691	8.5932	0.0359867	0.162711	0.162487	0.233219	0.138485	0.183369	0	0.227148	0.16994	2.584	0.0619904	0.229709	0	5.36983	5.27257	12.8381	2.69437	7.43293	5	5	5	5	5	5	35.4084	39.5007	39.4449	43.151	39.0537
Eisenia arborea	Northern California	23302	1182.14	1414.41	1478.54	2059.09	1264.22	1568.95	4	4	4	4	4	4	2.17973	8.19604	5.46673	18.0041	4.18184	14.5398	0.132267	0.196037	0.175643	0.319551	0.157748	0.253732	0	0.670496	0.709803	3.53571	0.115517	0.941144	1.66527	6.92334	5.16095	16.1428	3.32491	12.0986	5	5.4233	5.03638	6	5	6	34.068	37.7712	37.2802	40.5117	36.9244
Eisenia arborea	Oregon, Washington, Vancouver Coast and Shelf	10	1608	1608	1608	1608	1608	1608	6	6	6	6	6	6	13.7226	13.7226	13.7226	13.7226	13.7226	13.7226	0.220627	0.220627	0.220627	0.220627	0.220627	0.220627	0.76869	0.76869	0.76869	0.76869	0.76869	0.76869	12.6372	12.6372	12.6372	12.6372	12.6372	12.6372	6	6	6	6	6	6	30.2713	30.2713	30.2713	30.2713	30.2713
Eisenia arborea	Southern California Bight	8081	569.374	1355.02	1333.81	1695.51	1231.6	1580.45	3	3.85456	4	4	4	4	0.404572	5.478	3.47691	13.5144	3.21286	8.03875	0.0873032	0.156288	0.138485	0.221919	0.131837	0.183369	0	0.19065	0.0850917	2.584	0.0619904	0.224093	0.188482	4.71945	2.83278	12.8381	2.32174	7.06061	5	5	5	5	5	5	39	40.1502	39.5108	45	39.0537
Eisenia bicyclis	Central Kuroshio Current	14	616.65	725.019	722.139	762.982	722.139	747.002	3	3.74649	4	4	3.3592	4	0.0489574	5.80721	6.69454	12.542	0.176923	6.69454	0.0707554	0.145493	0.170731	0.202351	0.0755267	0.170731	0	0.422869	0.398766	1.10538	0	0.398766	0.0172802	4.90615	5.47978	11.0705	0.0390069	5.47978	5	5	5	5	5	5	32.0742	32.5469	32.404	33.6797	32.0742
Eualaria fistulosa	Aleutian Islands	95	443	540.477	508.29	798.429	500.712	532.576	0	0.771124	0	4	0	0	0	1.23182	0.925983	10.7734	0.208455	1.06516	0.0649652	0.0931105	0.0900816	0.152521	0.079764	0.094327	0	0.0860541	0	1.57766	0	0	0	0.903762	0.752895	10.6594	0.0188219	1.06516	6	6.7179	7	7	6	7	23.725	24.5252	24.7204	25.1275	24.1619
Eualaria fistulosa	Gulf of Alaska	146	429.336	911.267	898.387	1149.98	870	951.373	6	6.00901	6	7	6	6	1.0458	6.50877	5.36944	10.9749	3.4667	8.9319	0.115634	0.171019	0.171392	0.196294	0.163675	0.188563	0	0.0133361	0	0.738111	0	0	1.01632	5.92706	5.16126	10.6085	2.76546	8.80504	6.92312	6.99923	7	7	7	7	26.0955	29.2949	29.6082	30.8821	28.0736
Eualaria fistulosa	North American Pacific Fijordland	32	1138	1501.44	1484.67	1877.9	1341.34	1592.45	6	6.8125	7	7	7	7	1.32138	8.17131	5.87372	35.8237	4.54586	7.21823	0.141068	0.189048	0.173686	0.32978	0.160257	0.190806	0	0.146046	0.0306798	0.999447	0	0.110568	0.333826	7.41322	5.06603	34.642	3.67244	6.3116	6	6.31605	6	7	6	6.80411	25.8865	28.6874	28.9277	29.6814	28.6976
Halosiphon tomentosus	Gulf of Maine/Bay of Fundy	106	1167.18	1770	1739.16	2030.55	1630.82	1951.46	6	6	6	6	6	6	4.18502	13.2957	11.6455	36.3514	10.5775	12.8281	0.197463	0.266678	0.267855	0.463646	0.236062	0.273246	0.903581	1.9474	1.09415	10.497	1.01356	2.36651	2.19248	10.8009	9.63498	30.0205	8.6745	11.0546	6	6.27447	6	7	6	6.87119	30.798	31.5881	31.5716	32.9318	31.0668
Halosiphon tomentosus	Virginian	36	1403.76	1602.29	1650.87	1804	1499.23	1728.95	4	5.7931	6	6	6	6	2.31595	10.3144	10.6123	23.4732	4.21037	10.6123	0.193582	0.283445	0.28213	0.452603	0.20747	0.28213	1.19489	5.73214	3.08934	21.1413	1.74397	3.08934	0.334585	4.10955	2.29172	8.71571	2.19523	6.77659	5.0163	5.67026	5.91107	6	5.14878	6	31.4625	31.6962	31.4757	32.1184	31.4625
Hedophyllum bongardianum	Gulf of Alaska	11	855	946.846	946.846	1038.69	900.923	992.768	6	6	6	6	6	6	2	2.51184	2.51184	3.02368	2.25592	2.76776	0.139348	0.140282	0.140282	0.141216	0.139815	0.140749	0	0.00143011	0.00143011	0.00286022	0.000715056	0.00214517	1.01039	1.67297	1.67297	2.33556	1.34168	2.00427	7	7	7	7	7	7	27.2993	28.156	28.156	29.0126	27.7277
Hedophyllum dentigerum	Northern California	27	1262.7	1522.16	1478.54	2114	1478.54	1478.54	4	4	4	4	4	4	8.34857	14.2396	15.0887	15.0887	15.0887	15.0887	0.180842	0.245949	0.253732	0.253732	0.253732	0.253732	0.821517	0.951104	0.941144	1.21234	0.941144	0.941144	6.50017	12.497	13.2905	13.2905	13.2905	13.2905	5	5.9375	6	6	6	6	34.0079	36.1946	36.1954	39.6534	36.1954
Hedophyllum sessile	North American Pacific Fijordland	11	1326.64	1694.75	1819.44	1900.33	1548.52	1859.88	6	6.71429	7	7	6.5	7	10.7104	20.8101	26.7161	29.9816	12.2745	26.8568	0.201404	0.268524	0.276396	0.337498	0.2173	0.314885	0.00777932	1.06154	0.0999275	3.58706	0.0245217	1.84349	9.71039	19.2275	22.9639	29.0362	11.6734	24.7677	6	6.42541	6.00495	7	6	6.98647	26.0032	27.6508	27.7941	30.052	26.9249
Hedophyllum sessile	Northern California	18	1256.54	1898.34	2041.57	2114	1754.68	2114	4	4	4	4	4	4	8.25159	10.5563	11.1411	12.1897	10.3571	11.1411	0.16799	0.216948	0.230719	0.242782	0.192935	0.242782	0.622816	1.01256	1.08181	1.21234	0.847025	1.21234	6.94938	9.05926	9.3734	11.3018	8.86767	9.37475	5	5.875	6	6	6	6	34.0079	35.2394	34.9114	39.2377	34.6895
Hedophyllum sessile	Oregon, Washington, Vancouver Coast and Shelf	71	1312.84	1868.08	1685.98	2551	1685.98	2009.14	4	5.77143	6	6	6	6	7.52211	12.8884	8.69359	38.7202	8.69359	14.6524	0.16835	0.222829	0.197252	0.330809	0.197252	0.238884	0.275022	0.994167	0.945306	1.67997	0.945306	0.955496	6.60036	11.6134	7.61658	36.9376	7.61658	13.1043	5.11129	6.03036	6	6.99187	6	6	30	31.5574	31.7718	34.1148	30.9271
Hedophyllum sessile	Puget Trough/Georgia Basin	37	1876	2050.73	2082.91	2340.59	1918.63	2082.91	6	6	6	6	6	6	3.66426	6.46039	5.12368	33.6771	4.74454	6.07079	0.182908	0.206964	0.194656	0.387358	0.182908	0.215834	0.981379	1.25557	1.09217	2.36745	1.01829	1.37837	2.21061	4.60325	3.39446	31.1527	3.08833	3.64335	5	5.03925	5	5.8528	5	5	32.0085	32.876	32.9748	33.3938	32.9088
Laminaria abyssalis	Eastern Brazil	14	414	706.985	742.866	1031	479.872	801.717	3.87415	3.99101	4	4	4	4	0	0.0595628	0	0.686071	0	0.0254916	0.0447249	0.0628459	0.0593189	0.1039	0.0558331	0.0665874	0	0	0	0	0	0	0	0.00482502	0	0.0675503	0	0	4	4	4	4	4	4	41	41.1178	41	41.9455	41
Laminaria bullata	Puget Trough/Georgia Basin	19	1876	1933.7	1876	2329.49	1876	1879.94	6	6	6	6	6	6	3.83124	8.95268	9.99817	11.2203	8.39595	9.99817	0.205606	0.24867	0.243064	0.31323	0.24263	0.246532	1.3811	2.14652	1.49087	6.17949	1.3811	1.91449	1.89391	6.12365	7.70455	8.42703	4.79565	7.70455	5	5.0252	5	5.16349	5	5.00952	32.0854	32.7973	32.9108	33.6991	32.5295
Laminaria cuneifolia	Puget Trough/Georgia Basin	18	1918.63	2138.4	2000.77	2641	1918.63	2341.95	6	6	6	6	6	6	3.83124	7.63106	5.12368	21.6374	5.02889	6.4279	0.182908	0.222486	0.194656	0.353388	0.194656	0.219044	1.01829	1.65158	1.09217	3.79555	1.09217	1.95511	1.89391	5.44205	3.41997	17.3734	3.33706	4.4402	5	5.29258	5	6.24493	5	5.35568	32.306	33.0442	32.9748	33.6991	32.9748
Laminaria digitata	Celtic Seas	298	651.757	1176.42	1214.09	1579.4	1067.93	1305.5	0	6.72932	7	7	7	7	0.301066	3.72598	2.16018	46.3781	1.21667	4.03734	0.106531	0.172086	0.157792	0.406046	0.134149	0.193088	0	0.96632	0.682425	14.3212	0.0645765	1.62637	0	2.10604	0.693579	42.367	0.188117	2.60412	5	5.78144	6	6	6	6	25.5038	29.5786	29.9511	31.2159	28.2556
Laminaria digitata	Gulf of Maine/Bay of Fundy	991	1167.18	1831.67	1874.34	2121	1734.01	1973.7	6	6	6	6	6	6	2.95049	12.7019	12.6287	32.8239	10.5775	15.8663	0.183423	0.256773	0.258276	0.384295	0.24404	0.272691	0.88925	1.51406	1.06852	6.47038	1	2.07613	0.951067	10.8077	10.5076	28.5034	8.53142	14.3075	6	6.16921	6	7	6	6.02284	30.0669	31.4059	31.072	32.7764	31.0303
Laminaria digitata	Gulf of St. Lawrence - Eastern Scotian Shelf	10	867.386	1074.8	1056.93	1317.95	867.386	1264.34	1	3.46022	3.42044	6	1	5.88066	2.96817	4.29338	4.70429	4.79675	4.20091	4.79675	0.15987	0.168818	0.160196	0.19501	0.15987	0.169144	0.179704	0.397665	0.239508	0.931942	0.179704	0.457469	1.99143	3.38083	3.78593	3.96004	3.20672	3.96004	5.8605	6.46512	6.5	7	5.96512	7	29.7063	29.9238	29.8394	30.3102	29.7063
Laminaria digitata	North Sea	4457	630.668	1540.02	1411.25	2232.2	1410.71	1671.03	0	3.9969	4	6	4	4	1.06333	11.7774	11.983	42.9155	6.5157	12.3998	0.1009	0.224556	0.216993	0.515351	0.195853	0.224925	0	1.69617	1.95656	20.7387	1.04539	1.998	0.150213	9.5371	8.98762	39.7203	4.61334	10.4005	5	6.12006	6	7	6	6	27.4765	31.9494	32.0181	34.1147	31.9992
Laminaria digitata	Northern Grand Banks - Southern Labrador	23	658	866.465	861	1063.78	823.012	878.471	6	6.69231	7	7	6	7	0.183667	3.22966	2.05302	15.2134	0.183667	3.52836	0.0831247	0.127465	0.122837	0.284904	0.0831247	0.123933	0	0.28996	0	3.69469	0	0	0	2.64327	1.97422	10.7374	0	3.31914	6.19025	7.16848	7	8	7	7	28.4884	30.4798	31.1783	32.8814	28.4884
Laminaria digitata	Northern Norway and Finnmark	30	428.714	517.568	536.694	593.344	495.156	558.615	4	6.71429	7	7	7	7	0.024841	0.917338	1	1.985	0.268736	1.19873	0.0978902	0.110443	0.108524	0.128742	0.10514	0.119506	0	0.00272109	0	0.0190476	0	0	0.00571127	0.61147	0.32752	1.985	0.0194137	1.00162	7	7	7	7	7	7	28.0323	29.6469	29.9809	30.9375	29.0366
Laminaria digitata	Scotian Shelf	24	1189.98	1386.69	1439.82	1584.51	1255.4	1524	6	6	6	6	6	6	2.19538	6.39623	8.86122	9.27588	3.13486	9.27588	0.14857	0.206298	0.206064	0.296073	0.167616	0.206064	0.455907	1.59353	1.05685	4.21822	0.913206	1.06914	1.11951	4.46911	4.29164	8.04518	1.59939	8.04518	6	6	6	6	6	6	29.1649	30.454	30	32.9181	29.9918
Laminaria digitata	South European Atlantic Shelf	84	1026.01	1278.73	1331.05	1369	1219.57	1340	7	7	7	7	7	7	2.26978	6.95096	4.98723	16.1971	4.12929	8.13001	0.136883	0.21927	0.203028	0.322087	0.173154	0.25379	0.0234911	1.95415	1.36491	4.82245	0.801191	2.89171	1.55881	4.46751	2.91263	12.967	2.59684	4.46623	5	5	5	5	5	5	30.9947	31.2985	31.1452	32	31.0541
Laminaria digitata	South and West Iceland	11	433.4	588.501	621.127	676.237	532.665	662.236	4	5.16667	5	7	4	6	1	3.19628	3.12849	5.71044	2.06874	4.1532	0.114632	0.164373	0.164997	0.195966	0.157049	0.184684	0	0.310444	0.0765654	0.90994	0.00611612	0.631861	0.0141611	2.31517	2.12001	5.40261	1.0448	3.19088	6.08217	7.18036	7	8	7	7.75	26.9925	28.1326	27.9958	28.9751	27.9388
Laminaria digitata	Southern Norway	2296	505.649	1206.04	1239.13	1408.83	1058.42	1404.87	4	4.54322	4	7	4	4.24565	1.04677	4.21704	2.51442	21.1355	2.34894	4.0661	0.125724	0.170616	0.155324	0.333442	0.148483	0.177292	0	0.525576	0.808487	1.89772	0.0899304	0.902116	0.0956247	3.12897	1.38753	20.1125	1.19171	2.95162	6	6.00741	6	7	6	6	28.785	30.5003	30.8915	31.1331	29.9471
Laminaria digitata	Virginian	113	1403.76	1697.52	1728.95	1804	1692	1743.3	4	5.78776	6	6	6	6	2.31595	6.28014	4.29284	30.2295	3.10374	5.35314	0.179355	0.233334	0.208955	0.452603	0.194093	0.232717	1.02734	2.81865	2.00774	21.1413	1.61522	2.31291	0.334585	2.96246	1.67139	21.8535	1.28484	3.18433	5.0163	5.69883	5.91107	6	5.14878	6	31	31.6802	31.9254	32.014	31.2747
Laminaria ephemera	Northern California	13	Inf	NA	NA	NA	NA	NA	Inf	NA	NA	NA	NA	NA	Inf	NA	NA	NA	NA	NA	Inf	NA	NA	NA	NA	NA	Inf	NA	NA	NA	NA	NA	Inf	NA	NA	NA	NA	NA	Inf	NA	NA	NA	NA	NA	Inf	NA	NA	NA	NA
Laminaria ephemera	Oregon, Washington, Vancouver Coast and Shelf	19	1361.63	1872.24	1685.98	2551	1685.98	2076.62	6	6	6	6	6	6	8.69359	16.2701	11.4806	26.6521	8.69359	25.8308	0.197252	0.252484	0.226686	0.330906	0.197252	0.310324	0.945306	1.47763	0.98428	2.8333	0.945306	1.67997	7.61658	14.3183	9.77259	23.4671	7.61658	23.1186	6	6	6	6	6	6	30.0397	30.9194	30.9307	31.7718	30.0832
Laminaria farlowii	Northern California	23322	1198	1414.58	1478.54	2059.09	1264.22	1568.95	4	4	4	4	4	4	3.75741	8.20837	5.46673	18.0041	4.18184	14.5398	0.140878	0.196154	0.175643	0.319551	0.157748	0.253732	0	0.671508	0.709803	3.53571	0.115517	0.941144	2.84828	6.93435	5.16095	16.1428	3.32491	12.0986	5	5.4242	5.03638	6	5	6	34.068	37.7695	37.2802	40.5117	36.9244
Laminaria farlowii	Southern California Bight	7324	911.591	1412.65	1336.1	1617	1231.6	1581.35	3	3.99964	4	4	4	4	0.060298	6.10228	3.61749	13.5144	3.47691	8.03875	0.0809343	0.162696	0.162487	0.221919	0.138485	0.183369	0	0.244485	0.16994	2.584	0.0619904	0.262896	0.0371689	5.25513	2.83278	12.8381	2.69437	7.06061	5	5	5	5	5	5	38.9331	39.5124	39.4449	40.982	39.0537
Laminaria hyperborea	Celtic Seas	561	651.757	1168.86	1226	1535.43	1054.51	1226	0	6.85891	7	7	7	7	0.301066	3.68716	1.60621	34.7416	1.22817	3.06869	0.106531	0.164593	0.146621	0.338251	0.143807	0.177831	0	0.682322	0.173725	4.75092	0.0314245	0.973781	0	2.30181	0.606209	33.2078	0.301113	1.48668	5	5.8959	6	6	6	6	26.3405	28.9035	28.4357	31.9765	28.1284
Laminaria hyperborea	North Sea	4358	287.58	1536.73	1411.25	2232.2	1410.71	1671.03	0	3.99192	4	6	4	4	0.746021	11.6399	11.045	58.0375	6.5157	12.3998	0.0964268	0.223367	0.216993	0.614337	0.195853	0.224925	0	1.68446	1.95656	25.7342	1.04539	1.998	0.150213	9.41429	8.85963	39.7203	4.61334	10.4005	5.24212	6.1243	6	7	6	6	27.0362	31.9442	32.0181	33.5584	31.9992
Laminaria hyperborea	Northern Norway and Finnmark	29	459.439	520.803	527.751	584.609	481.845	535.615	1	5.92308	7	7	6	7	0.980902	1.7644	1.03425	7.03144	1	1.5843	0.0972509	0.121261	0.117101	0.167767	0.113862	0.123419	0	0	0	0	0	0	0.0244364	1.35031	0.902311	6.90311	0.7791	1.36	7	7	7	7	7	7	28.1377	29.5066	29.675	31.0262	28.9221
Laminaria hyperborea	South European Atlantic Shelf	131	654.939	1187.88	1239.83	1369	1157	1337.21	4	6.13084	7	7	4	7	0.877417	6.06672	4.37644	16.1971	3.04225	8.13001	0.0831581	0.198499	0.186287	0.322087	0.166059	0.233368	0	1.5287	0.941485	4.82245	0.698455	1.88707	0.269055	4.04347	2.75596	12.967	2.01923	4.46623	5	5	5	5	5	5	29.1316	31.4329	31.1452	35.0629	31.0541
Laminaria hyperborea	Southern Norway	2280	554.929	1208.68	1239.13	1408.83	1058.42	1404.87	0.0299996	4.52584	4	7	4	4.24565	1.10839	4.20587	2.51442	21.1355	2.34894	4.0661	0.124159	0.170741	0.155324	0.333442	0.148483	0.177292	0	0.528607	0.808487	1.89772	0.0899304	0.902116	0.118872	3.11731	1.38753	20.1125	1.19171	2.95162	6	6.00405	6	7	6	6	27.0452	30.4977	30.8915	31.1331	29.9471
Laminaria longipes	Aleutian Islands	40	443.889	540.67	508.29	694.998	505	528	0	0.575459	0	3.93416	0	0	0.0432032	0.877084	0.93751	2.01951	0.250257	1	0.0683129	0.0892085	0.0900816	0.106485	0.0792637	0.094327	0	0	0	0	0	0	0	0.637242	0.752895	1.2003	0.193646	0.851398	6	6.65525	7	7	6	7	23.725	24.6872	24.7971	25	24.6044
Laminaria ochroleuca	Alboran Sea	10	671.013	931	831.113	1290.87	711.038	1175.93	3	3.33333	3	4	3	3.75	0	1.94814	0.0543941	5.79004	0.0135985	4.35613	0.0670244	0.0905915	0.0784314	0.126319	0.0698761	0.114347	0	0	0	0	0	0	0	1.62832	0	4.88495	0	3.66371	5	5	5	5	5	5	37.9465	38.369	38.1604	39	38
Laminaria ochroleuca	Celtic Seas	123	1006.7	1160.52	1089	1501	1054.51	1304.25	0	6.81787	7	7	7	7	0.301066	2.45163	1.86019	7.5962	1.13421	3.25749	0.106531	0.154172	0.145281	0.230355	0.121962	0.16964	0	0.622162	0.23531	2.37046	0.0213621	1.01243	0	1.19095	0.641551	4.99059	0.117551	1.71005	5	5.61842	6	6	5	6	29.3463	30.6158	30.9176	31.9765	30.1594
Laminaria ochroleuca	Saharan Upwelling	18	813.762	1281.52	1582.17	1625.82	913.091	1619.18	3	3.2202	3	4	3	3.15152	0.517849	5.00773	4.50985	8.54041	3.35423	7.18524	0.07823	0.175545	0.208795	0.214825	0.147938	0.212836	0	1.09021	1.35019	1.74439	0.697382	1.55779	0.116413	3.47863	3.05477	6.53042	1.87441	5.6718	5	5	5	5	5	5	38.0614	41.3703	41.9286	42.7437	41.0823
Laminaria ochroleuca	South European Atlantic Shelf	219	360.344	1132.33	1207.33	1561.21	1064.21	1336.08	0	5.40136	7	7	4	7	0	5.41273	4.35505	15.7429	2.596	7.09431	0.0459451	0.182674	0.175065	0.322087	0.124672	0.219991	0	1.23388	0.90909	4.82245	0.166356	1.40459	0	3.69031	2.6548	12.09	1.93177	4.46623	5	5	5	5	5	5	29.115	32.1001	31.1549	39	31.0541
Laminaria pallida	Agulhas Bank	13	1617	2187.92	2363.05	2409	1887	2401.44	6	6	6	6	6	6	3.56739	8.09222	7.64306	12.0951	7.30215	10.0706	0.149031	0.208236	0.212083	0.254142	0.196811	0.229164	0.0420052	1.06133	1.08769	1.94599	0.456652	1.92066	3.28114	6.72278	6.49968	9.73646	6.12813	7.94877	5	5.0623	5	5.24198	5	5.05089	38.9353	39.6711	39.9945	40	39.1273
Laminaria pallida	Namaqua	37	1420.74	1974.54	2001	2521	1448.02	2470.56	4	5.75	6	6	6	6	4.83584	15.723	13.9856	36.9886	13.0676	14.6329	0.155965	0.256177	0.262137	0.327003	0.251478	0.269478	0.161298	2.04559	1.81391	4.45492	1.61201	2.53072	3.91526	13.2014	11.2077	31.9087	10.7283	12.4084	5	5.875	6	6	6	6	40.2925	41.243	41.2857	42.4498	40.7838
Laminaria platymeris	Gulf of Maine/Bay of Fundy	29	1602.31	1701.06	1635.64	1933.18	1630.82	1705.24	6	6	6	6	6	6	3.33468	11.5721	10.5399	21.5021	10.5022	12.8281	0.201243	0.270661	0.273246	0.311607	0.273107	0.280004	1.09415	2.01657	2.1842	2.36651	2.02341	2.25043	0.951067	8.70963	8.05284	18.4879	7.43119	9.63498	6	6.74166	6.99098	7	6.72024	6.99324	30.0669	31.5738	31.8914	31.9841	31.576
Laminaria platymeris	Oregon, Washington, Vancouver Coast and Shelf	12	2314.26	2314.26	2314.26	2314.26	2314.26	2314.26	6	6	6	6	6	6	7.7531	7.7531	7.7531	7.7531	7.7531	7.7531	0.202426	0.202426	0.202426	0.202426	0.202426	0.202426	1.06957	1.06957	1.06957	1.06957	1.06957	1.06957	6.33438	6.33438	6.33438	6.33438	6.33438	6.33438	6	6	6	6	6	6	30	30	30	30	30
Laminaria rodriguezii	Western Mediterranean	21	373.266	410.078	392.068	563.808	373.611	414.149	0	2.57441	3	3	3	3	0	0	0	0	0	0	0.0409246	0.0468533	0.0467457	0.0559636	0.0427512	0.0488241	0	0	0	0	0	0	0	0	0	0	0	0	5	5	5	5	5	5	33.5822	35.621	36.0138	37	35.0036
Laminaria setchellii	North American Pacific Fijordland	259	1040.74	1123.94	1118.27	1604	1113.09	1145.99	5.43185	5.93441	6	7	6	6	1.28084	3.36369	3.82739	14.1394	2.0593	4.0037	0.11617	0.141231	0.143479	0.246469	0.13739	0.14629	0	0.00833776	0	0.937946	0	0	0.938462	2.7801	3.01859	13.8272	1.96448	3.18092	6	6.00041	6	6.01845	6	6	26.045	28.9525	29.0373	29.8075	29.0373
Laminaria setchellii	Northern California	23357	1198	1414.84	1478.54	2114	1264.22	1568.95	4	4	4	4	4	4	3.72408	8.21096	5.46673	18.0041	4.18184	14.5398	0.133188	0.196182	0.175665	0.319551	0.157748	0.253732	0	0.671861	0.709803	3.53571	0.115517	0.941144	2.84828	6.93655	5.16095	16.1428	3.32491	12.0986	5	5.42459	5.03638	6	5	6	34.068	37.7677	37.2802	40.5117	36.9244
Laminaria setchellii	Oregon, Washington, Vancouver Coast and Shelf	53	1435	1888.48	1685.98	2551	1608	2291	4	5.6875	6	6	6	6	8.69359	14.5389	13.7226	38.7202	9.57653	15.2976	0.187015	0.23183	0.220627	0.330809	0.205015	0.253651	0.732994	0.943996	0.896587	1.92921	0.76869	0.948615	7.50551	13.1831	12.6372	36.9376	8.41553	13.5713	5.97165	6.05927	6	6.99187	6	6	30	31.0089	30.8722	32.5513	30.2713
Laminaria setchellii	Southern California Bight	6953	1154.8	1425.52	1336.1	1617	1250.77	1581.35	3	3.99962	4	4	4	4	2.54294	6.14287	3.61749	13.5144	3.47691	8.03875	0.129376	0.162024	0.14005	0.221919	0.138485	0.183369	0.0235986	0.211495	0.149299	1.20848	0.0619904	0.229709	2.20785	5.30861	2.83278	12.8381	2.69437	7.06061	5	5	5	5	5	5	39	39.4902	39.4449	40.982	39.0537
Laminaria sinclairii	Northern California	77	1241	1556.58	1478.54	2114	1478.54	1562.48	4	4	4	4	4	4	3.72408	13.874	15.0887	18.0041	12.7458	17.0378	0.133188	0.263868	0.253732	0.319551	0.253732	0.298755	0	1.84212	0.951274	3.53571	0.941144	3.40763	2.66543	11.3796	12.762	16.1428	9.37475	13.2905	5	5.86094	6	6	6	6	34.2076	36.7536	36.1954	39.6534	36.1954
Laminaria sinclairii	Oregon, Washington, Vancouver Coast and Shelf	61	1435	1691.28	1685.98	2291	1685.98	1685.98	4	5.89189	6	6	6	6	8.69359	10.299	8.69359	17.7165	8.69359	10.4998	0.187015	0.209182	0.197252	0.263541	0.197252	0.21634	0.733846	0.982961	0.945306	1.57729	0.945306	0.945306	7.61658	9.10139	7.61658	15.9555	7.61658	9.49981	6	6	6	6	6	6	30	31.5088	31.7718	32.2212	31.7718
Laminaria solidungula	Beaufort Sea - continental coast and shelf	41	97	446.579	452.622	840	451.258	454.314	1	1	1	1	1	1	0.968283	4.36543	4.31436	8.86887	3.97458	4.70026	0.106771	0.232927	0.247181	0.333106	0.206903	0.248583	0	3.00233	3.12667	8.79712	2.00495	3.57475	0.0154	0.971936	0.976244	1.99621	0.282508	1.31404	7	7.96875	8	8	8	8	23.5889	25.5777	25.5096	30.7018	25.1858
Laminaria solidungula	Beaufort-Amundsen-Viscount Melville-Queen Maud	13	86.0529	220.141	220.141	354.229	86.0529	354.229	0.515949	0.757975	0.757975	1	0.515949	1	0	0.0110238	0.0110238	0.0220475	0	0.0220475	0.078204	0.0893281	0.0893281	0.100452	0.078204	0.100452	0	0	0	0	0	0	0	0	0	0	0	0	7	7.5	7.5	8	7	8	20.3045	22.6523	22.6523	25	20.3045
Laminaria solidungula	Chukchi Sea	13	109.165	152.935	119.348	463.703	111.547	119.348	1	1	1	1	1	1	2	3.07535	2.83853	5.29575	2.83853	3.3276	0.123851	0.18595	0.179375	0.259068	0.179375	0.198976	0.025806	1.38088	0.791893	3.46574	0.791893	2.31319	0.779364	1.26552	1.20811	1.90387	0.88655	1.56869	7	7.70089	8	8	7.33631	8	24.3204	27.0388	27.8075	31.9335	24.8122
Laminaria solidungula	East Greenland Shelf	26	320.601	449.509	412	589.097	386.927	587.384	1	1.23077	1	4	1	1	0	0.390962	0.465488	0.931307	0.0296106	0.675745	0.0855719	0.10315	0.0964643	0.139386	0.0961851	0.110362	0	0.147188	0	0.931307	0	0.0254154	0	0.0618386	0	0.735312	0	0.00887909	7	7.89466	8	8	8	8	25.9538	28.6641	28.0002	31.8915	27.3321
Laminaria solidungula	Hudson Complex	35	370.126	468.618	481	578.886	436.404	489.953	1	1.26316	1	6	1	1	0.896229	4.79523	2.97082	14.4842	1.20361	5.88266	0.0919749	0.199698	0.18702	0.350223	0.127805	0.249464	0	2.02948	1.90907	6.22857	0	2.64561	0.0179797	2.27622	1.14265	8.19077	0.941141	2.74856	7	7.31109	7	8	7	7.95537	24.2338	28.8988	29	32	28.1284
Laminaria solidungula	North and East Barents Sea	10	267.818	372.693	424.225	426.036	306.92	425.583	1	3	1	7	1	5.5	0.642418	2.11311	1.07433	4.62258	0.750397	3.73552	0.0911984	0.124889	0.0949799	0.188488	0.0921438	0.165111	0	0.149003	0	0.447009	0	0.335257	0.00980717	1.57257	1.04736	3.66055	0.269197	3.00725	6	6.66667	7	7	6.25	7	26.146	30.1944	30.9392	33.498	27.3443
Laminaria solidungula	Northern Labrador	19	313.322	504.252	569.822	589.695	429.993	580.985	4	5.81818	6	6	6	6	0.0630212	8.14914	1.96019	23.9716	0.748396	14.9766	0.0877521	0.195307	0.177662	0.349807	0.11394	0.271749	0	7.77992	1.94745	23.8665	0	14.9057	0	0.0824556	0.0300464	0.694682	0.0118161	0.0362771	8	8	8	8	8	8	28.0733	29.8946	29.9992	30.9595	29.4732
Laminaria solidungula	West Greenland Shelf	30	333.237	513.374	533.464	637.274	491.377	552.151	1	2.11521	1	6	1	1.05531	0.00955194	0.985841	1.02484	1.9866	0.485255	1.56182	0.0842929	0.117494	0.112481	0.19815	0.103109	0.120653	0	0.209001	0	1.98189	0	0	0	0.442127	0.255511	1.92851	0.0229095	0.320863	7	7.88632	8	8	8	8	27.9938	33.1594	34.0998	36.7062	30.1773
Laminaria yezoensis	Aleutian Islands	36	443.889	543.401	508.29	694.998	503.248	528	0	0.657668	0	3.93416	0	0	0.0432032	0.889975	0.949038	2.01951	0.250257	1	0.0683129	0.0890769	0.0900816	0.106485	0.0792637	0.094327	0	0	0	0	0	0	0	0.625866	0.752895	1.2003	0.193646	0.851398	6	6.60714	7	7	6	7	23.725	24.6728	24.7971	25	24.5808
Laminaria yezoensis	Gulf of Alaska	144	429.336	912.974	950.965	1149.98	876.641	995.811	6	6	6	6	6	6	1.44087	6.83813	6.76254	10.9749	4.70769	8.9319	0.124953	0.173529	0.174377	0.196294	0.163675	0.188563	0	0.0148395	0	0.738111	0	0	1.00785	6.27402	5.93234	10.6085	3.8637	8.80504	7	7	7	7	7	7	26.8203	29.1857	29.6082	30.8821	28.0579
Lessonia berteroana	Central Chile	11	1095.09	1206.13	1184.68	1313.47	1171.28	1253.54	4	4	4	4	4	4	3.4569	6.35734	5.09925	11.224	3.78831	8.57232	0.140915	0.169081	0.150296	0.225894	0.146508	0.186724	0	0.264576	0	0.833609	0	0.509211	2.64646	5.43835	4.30899	9.77108	3.30871	7.36225	5	5	5	5	5	5	36.1755	38.5096	38.7325	41.2763	37.2853
Lessonia berteroana	Humboldtian	10	1138.65	1532.12	1599	1610.51	1588.82	1599.5	4	4	4	4	4	4	1.57747	8.08342	8.33515	10.8302	7.69751	10.223	0.125375	0.227073	0.241846	0.255233	0.23842	0.245107	0.227906	1.64112	1.91342	2.56987	1.15031	2.23801	1.14348	6.14981	6.30797	9.5457	5.0701	7.95567	5	5	5	5	5	5	41.3935	44.4935	45.1264	46.3783	43.7167
Lessonia corrugata	Bassian	1116	379	554.812	543	751	483.344	589	4	4	4	4	4	4	0.0187145	3.5126	0.967895	18.2722	0.916345	1.80981	0.0672981	0.127366	0.105317	0.278368	0.0968409	0.123379	0	0.251278	0	1.90524	0	0.149197	0	2.90937	0.734793	18.1874	0.175991	1.39918	5	5	5	5	5	5	29.4302	31.8166	31.3757	35.1344	30.8631
Lessonia corrugata	Cape Howe	605	401.686	690.15	675.707	829	622.122	794.195	4	4	4	4	4	4	0	1.46615	0.0578537	5.243	0.0368929	1.7021	0.0694053	0.100287	0.081516	0.169721	0.071461	0.114425	0	0.170515	0	0.755271	0	0.0567124	0	1.1235	0.0241433	4.34337	0	1.23237	5	5	5	5	5	5	33.3809	34.8998	34.3465	36.7145	34.0465
Lessonia corrugata	Great Australian Bight	14	735.614	850.054	900.5	938.528	742.841	935.069	6	6	6	6	6	6	0	0.589744	0.550719	1.62906	0.0830047	0.776165	0.0720157	0.0992518	0.101932	0.133829	0.0822039	0.104657	0	0.10081	0.0236282	0.556499	0	0.082412	0	0.165725	0.0565541	0.635363	0	0.170734	5	5	5	5	5	5	40	40.0572	40.0414	40.1943	40.0276
Lessonia corrugata	Houtman	157	535.067	587.904	561.027	660.379	554.1	648.186	4	4	4	4	4	4	0.0234786	0.478416	0.556812	1.208	0.0338532	0.751457	0.0737745	0.0971873	0.0969803	0.127771	0.0752872	0.108667	0	0.0562695	0	0.4739	0	0.0447615	0	0.168404	0.104353	0.669979	0.0338532	0.264403	5	5	5	5	5	5	42.016	42.5919	42.7489	43.2651	42.049
Lessonia corrugata	Leeuwin	19	525.152	569.035	559.351	619.224	525.152	615.179	0	2.85323	3.63923	4	2.79994	3.70932	0	0.0866791	0.0254086	0.803653	0.0190564	0.0295621	0.0596758	0.0672806	0.0645773	0.081478	0.0637941	0.0681366	0	0	0	0	0	0	0	0.0209792	0.0254086	0.0809454	0.00688254	0.0254086	5	5	5	5	5	5	37.1873	39.0345	39.7192	39.7379	38.2148
Lessonia corrugata	South Australian Gulfs	155	136	495.449	531.202	871	335.568	685.977	4	4.02638	4	4.61653	4	4	0	0.840886	0.299513	9.25468	0.0341934	1.07532	0.0714157	0.106327	0.0907235	0.207043	0.0843566	0.118417	0	0.171942	0	1.21695	0	0.0943655	0	0.428908	0	7.6245	0	0.224179	4	4.89013	5	5	5	5	35.9603	38.3305	38	40.7494	37.3541
Lessonia corrugata	Western Bassian	54	301	522.639	547	724	507.389	552.596	1.27565	3.92598	4	4	4	4	0	0.460711	0.587174	1.21306	0.0672966	0.595613	0.0695261	0.090605	0.0904401	0.116734	0.0904401	0.097786	0	0	0	0	0	0	0	0.225182	0.181687	0.962568	0	0.301631	5	5	5	5	5	5	32.3232	35.2878	36.0526	36.5696	33.2475
Lessonia flavicans	Channels and Fjords of Southern Chile	66	492.873	827.497	813	1501	729.983	894.319	0	4.39023	7	7	0	7	0.0214584	5.2902	3.25742	20.6516	0.289772	8.54569	0.0734948	0.133668	0.128738	0.234913	0.0817044	0.180471	0	0.0922828	0	1.55976	0	0	0.00985258	4.87517	2.78706	19.838	0.0809255	8.29764	5.97879	5.99954	6	6	6	6	21.2355	27.0304	28.0996	30.107	26.0249
Lessonia nigrescens	Araucanian	32	1866.87	2064.51	1907.07	2655.48	1907.07	2164.51	4	4	4	4	4	4	8.01213	12.158	10.9808	17.1325	10.9187	14.6152	0.203345	0.234132	0.217946	0.289426	0.211557	0.268062	0.559154	1.23154	0.604378	3.43828	0.559154	1.98611	6.03745	10.2926	9.65077	13.6296	9.65077	12.2106	5	5	5	5	5	5	35.0426	38.0032	38.5411	38.626	37.705
Lessonia nigrescens	Central Chile	38	1170	1399.03	1420.43	1573.75	1275.38	1515.57	4	4	4	4	4	4	2.17627	6.73952	6.23488	16.0452	2.68827	9.3342	0.099598	0.166204	0.163906	0.255196	0.149447	0.189442	0	1.10317	0.667355	6.12712	0	0.906869	1.34515	5.28211	5.10979	11.4725	2.53074	7.53904	5	5	5	5	5	5	35.0982	37.6991	37.4187	41.2763	36.8663
Lessonia nigrescens	Chiloense	10	1306.49	1902.42	2051.41	2051.41	2051.41	2051.41	6	6	6	6	6	6	7.56262	8.33495	7.56262	11.4242	7.56262	7.56262	0.203805	0.209622	0.203805	0.23289	0.203805	0.203805	0.894324	0.906639	0.894324	0.9559	0.894324	0.894324	5.79457	6.72246	5.79457	10.434	5.79457	5.79457	6	6	6	6	6	6	27.0425	30.8957	31.8589	31.8589	31.8589
Lessonia nigrescens	Humboldtian	15	1509	1678.14	1610.08	2155.2	1595.39	1769.73	3	3.53846	4	4	3	4	7.67176	11.5427	9.81965	23.6563	8.59501	13.5162	0.215736	0.269281	0.255233	0.33461	0.245839	0.299417	0.404411	2.56221	2.56987	4.05982	1.84124	4.05982	5.91653	8.57935	6.99781	21.5127	6.96316	9.21635	4	4.53846	5	5	4	5	39.9923	43.2436	43.3556	47.1912	40.8755
Lessonia searlesiana	Channels and Fjords of Southern Chile	17	491.113	784.818	765.503	1059	731	830.276	0	2.91667	0	7	0	7	0.0214584	2.39194	0.525015	13.6888	0.0783072	1.27544	0.0734948	0.106849	0.0809483	0.184026	0.0791978	0.133116	0	0.054031	0	0.648372	0	0	0.0177248	2.03319	0.131364	13.6479	0.0554545	0.5314	6	6	6	6	6	6	21.7364	27.2863	29.0184	29.1581	26.1487
Lessonia spicata	Araucanian	11	1511.25	2155.25	2014	2655.48	1917.01	2655.48	4	4	4	4	4	4	7.74648	13.2083	14.6152	18.0039	8.09632	17.1325	0.169532	0.242154	0.269746	0.310453	0.17491	0.289426	0.0594077	1.81167	2.03892	3.43828	0.204913	3.43828	6.87717	10.9568	12.2106	14.8208	7.08154	13.6296	5	5	5	5	5	5	37.2016	38.0166	38	38.5862	38
Lessonia spicata	Central Chile	23	1302.46	1411.75	1357	1871.38	1322.37	1421.92	4	4	4	4	4	4	2.017	5.28065	4.55613	16.0452	2.10248	6.58562	0.0917135	0.141021	0.140578	0.255196	0.116222	0.155488	0	0.492971	0	6.12712	0	0.0837421	1.38257	4.31552	3.78956	10.1892	1.63274	6.29577	5	5	5	5	5	5	35.0982	36.9429	36.8848	38.5162	36.337
Lessonia trabeculata	Araucanian	77	1918	1918	1918	1918	1918	1918	4	4	4	4	4	4	11.9733	18.6294	11.9733	27.6473	11.9733	27.6473	0.164648	0.180362	0.164648	0.201651	0.164648	0.201651	0	0.00801209	0	0.0188672	0	0.0188672	11.7885	18.1286	11.7885	26.7184	11.7885	26.7184	5	5	5	5	5	5	37.8479	38.2377	37.8479	38.7658	37.8479
Lessonia trabeculata	Central Chile	314	1305.05	1358.67	1305.05	1514.7	1305.05	1423	4	4	4	4	4	4	2.17627	4.81932	6.57688	9.3342	2.17627	6.57688	0.099598	0.128365	0.146905	0.191921	0.099598	0.146905	0	0.0731319	0.0160948	2.78691	0	0.0160948	2.13072	4.53285	6.23965	6.23965	2.13072	6.23965	5	5	5	5	5	5	36.1531	36.9869	37.5937	37.5937	36.1531
Lessonia trabeculata	Humboldtian	467	1138.65	1416.86	1420.36	1420.36	1420.36	1420.36	4	4	4	4	4	4	1.57747	8.73005	8.82002	8.82002	8.82002	8.82002	0.125375	0.239714	0.241152	0.241152	0.241152	0.241152	0.227906	1.831	1.85116	1.85116	1.85116	1.85116	1.14348	6.465	6.53194	6.53194	6.53194	6.53194	5	5	5	5	5	5	44.4055	44.4156	44.4055	45.2163	44.4055
Lessonia variegata	Central New Zealand	17	968.345	968.789	968.345	973.669	968.345	968.345	4	4	4	4	4	4	0.403047	1.00241	0.403047	7.59536	0.403047	0.403047	0.0968325	0.102968	0.0968325	0.170454	0.0968325	0.0968325	0.0549903	0.144822	0.0549903	1.13297	0.0549903	0.0549903	0.311612	0.815662	0.311612	6.36022	0.311612	0.311612	5	5	5	5	5	5	32.649	33.0456	33.0816	33.0816	33.0816
Lessoniopsis littoralis	Northern California	77	1315.17	1607.94	1514.95	2114	1315.17	1839.63	4	4	4	4	4	4	5.07102	8.98504	7.07765	17.0378	5.07102	11.1411	0.158708	0.206393	0.180533	0.319551	0.158708	0.242782	0.0274986	0.640188	0.341244	3.53571	0.0274986	1.21234	4.17787	7.59631	6.21482	13.2905	4.17787	9.3734	6	6	6	6	6	6	34.0237	35.8763	36.1954	37.8	34.9114
Lessoniopsis littoralis	Oregon, Washington, Vancouver Coast and Shelf	92	1276.7	1914.51	1685.98	2551	1608	2306.02	4	5.8	6	6	6	6	7.52211	15.3395	13.7226	38.7202	9.54242	15.2976	0.16835	0.237433	0.220627	0.330809	0.20684	0.253651	0.275022	1.00117	0.945306	1.76712	0.76869	0.962491	6.60036	13.9158	12.6372	36.9376	7.93121	13.5713	5.97165	6.09652	6	6.99187	6	6	30	31.0156	30.9168	34.1148	30.2713
Macrocystis pyrifera	Araucanian	111	1507.4	1919.51	1918	2655.48	1918	1918	4	4.02105	4	6	4	4	4.40057	16.6522	11.9733	27.6473	11.9733	27.6473	0.159401	0.185681	0.169532	0.310453	0.164648	0.201651	0	0.257847	0.0188672	3.43828	0	0.0188672	3.39467	15.8964	11.7885	26.7184	11.7885	26.7184	5	5.01053	5	6	5	5	33.1459	38.151	37.9266	38.7658	37.8479
Macrocystis pyrifera	Bassian	4407	379	582.916	566.342	771.212	518.763	616.562	4	4	4	4	4	4	0.0187145	2.69058	0.93932	18.2722	0.714305	2.62129	0.0672981	0.120566	0.108782	0.278368	0.0913566	0.129015	0	0.19629	0	2.52596	0	0.149197	0	2.10107	0.416493	18.1874	0.175991	1.8108	5	5	5	5	5	5	29.4302	31.9077	31.3757	35.1344	30.7936
Macrocystis pyrifera	Cape Howe	1352	401.686	714.96	675.707	977.626	633.706	794.195	4	4	4	4	4	4	0	1.35187	0.461302	5.243	0.0368929	1.65299	0.0694053	0.0985005	0.0863659	0.169721	0.071461	0.104654	0	0.138567	0	0.755271	0	0.0183725	0	0.97736	0.0368929	4.34337	0	1.23237	5	5	5	5	5	5	33.3809	34.8784	34.3662	36.7145	34.0547
Macrocystis pyrifera	Central Chile	323	1284.98	1358.46	1305.05	1423	1305.05	1423	4	4	4	4	4	4	2.17627	5.0117	6.57688	13.1831	2.17627	6.57688	0.099598	0.132062	0.146905	0.249126	0.099598	0.146905	0	0.0700035	0.0160948	1.56629	0	0.0160948	1.7899	4.69517	6.23965	11.4725	2.13072	6.23965	5	5	5	5	5	5	36.1531	37.0343	37.5937	37.8473	36.1531
Macrocystis pyrifera	Central New Zealand	132	178.144	795.916	909	1148	631.36	971.007	4	4.26506	4	6	4	4	0.403047	3.55843	2.80211	7.59536	1.52383	6.31581	0.0962297	0.150207	0.154303	0.218012	0.113879	0.170454	0	0.641707	0.594024	1.76346	0.0359478	1.13297	0	2.54824	1.52258	6.36022	0.983343	3.74942	5	5.30835	5	6	5	6	28.0238	32.1565	32.649	34.8785	30.98
Macrocystis pyrifera	Central Peru	11	1803.91	1982.07	1982	2446.2	1803.91	1999.65	3	3	3	3	3	3	4.91981	13.4295	14.2403	17.4546	12.8967	16.7376	0.195946	0.2746	0.277214	0.316773	0.265188	0.309114	0.982857	1.7726	1.4523	2.73075	1.13641	2.60197	3.5691	11.166	12.4447	14.5634	10.896	13.8057	4	4	4	4	4	4	39.4152	40.8489	39.9503	44.7965	39.4152
Macrocystis pyrifera	Channels and Fjords of Southern Chile	86	573	920.644	869	1501	798.325	1059	0	5.8875	7	7	6.86339	7	0.0214584	6.57775	6.31573	20.4335	3.8607	9.95189	0.0734948	0.163725	0.173557	0.331235	0.130274	0.194641	0	0.452598	0	3.82842	0	0.476045	0	5.67455	5.51167	16.3199	2.87872	8.92025	5	5.97486	6	6	6	6	20.9786	27.1146	28.2077	31.4451	25.5262
Macrocystis pyrifera	Chiloense	59	892.131	1321.5	1321.8	1528.42	1227.67	1463.57	6	6.17241	6	7	6	6	9.2111	23.9168	16.8086	40.7944	13.3519	37.0205	0.183844	0.266571	0.256761	0.415087	0.204862	0.32792	0	1.47527	0.962015	17.3849	0.604497	1.00789	8.3586	22.1024	14.9737	39.7247	11.0127	35.3407	6	6	6	6	6	6	22.0293	28.1664	28.9172	31.3773	27.8548
Macrocystis pyrifera	Great Australian Bight	28	735.614	850.054	900.5	938.528	742.841	938.528	6	6	6	6	6	6	0	0.589744	0.550719	1.62906	0.0830047	0.776165	0.0720157	0.0992518	0.101932	0.133829	0.0822039	0.104657	0	0.10081	0.0236282	0.556499	0	0.082412	0	0.165725	0.0565541	0.635363	0	0.170734	5	5	5	5	5	5	40	40.0572	40.0414	40.1943	40.0276
Macrocystis pyrifera	Gulf of Alaska	31	891	959.208	919.684	1114.92	894.463	1047.07	6	6	6	6	6	6	3.09733	6.93693	6.30413	11.4931	4.88873	6.65165	0.15785	0.188852	0.191143	0.206792	0.173375	0.201527	0	0.576963	0.0833183	1.96047	0	1.50505	3.00394	5.93171	4.23344	10.6637	4.06702	5.97468	7	7	7	7	7	7	27.4328	28.7723	29.1515	29.3538	28.3831
Macrocystis pyrifera	Houtman	314	535.067	587.904	561.027	660.379	554.1	648.186	4	4	4	4	4	4	0.0234786	0.478416	0.556812	1.208	0.0338532	0.751457	0.0737745	0.0971873	0.0969803	0.127771	0.0752872	0.108667	0	0.0562695	0	0.4739	0	0.0447615	0	0.168404	0.104353	0.669979	0.0338532	0.264403	5	5	5	5	5	5	42.016	42.5919	42.7489	43.2651	42.049
Macrocystis pyrifera	Humboldtian	481	1138.65	1445.06	1420.36	2155.2	1420.36	1420.36	3	3.8922	4	4	4	4	1.57747	9.11652	8.82002	25.8645	8.82002	8.82002	0.125375	0.239818	0.241152	0.33461	0.241152	0.241152	0	1.75474	1.85116	4.05982	1.85116	1.85116	1.14348	6.93921	6.53194	23.3727	6.53194	6.53194	4	4.8866	5	5	5	5	39.4183	44.1536	44.4055	46.8571	44.4055
Macrocystis pyrifera	Kerguelen Islands	34	432.492	518.369	528.365	537.789	517.432	536.727	0	0	0	0	0	0	0.00445717	1.98453	1.87623	3.86588	1.10493	2.15459	0.0605542	0.133248	0.119469	0.206473	0.115883	0.14096	0	0.175326	0	0.91497	0	0.0182888	0.00215236	1.11941	1.00229	1.97516	0.848485	1.48593	7	7	7	7	7	7	27.7556	28.463	28.4695	28.997	28.0677
Macrocystis pyrifera	Leeuwin	40	525.152	569.035	559.351	619.224	525.152	615.179	0	2.85323	3.63923	4	2.79994	3.70932	0	0.0866791	0.0254086	0.803653	0.0190564	0.0295621	0.0596758	0.0672806	0.0645773	0.081478	0.0637941	0.0681366	0	0	0	0	0	0	0	0.0209792	0.0254086	0.0809454	0.00688254	0.0254086	5	5	5	5	5	5	37.1873	39.0345	39.7192	39.7379	38.2148
Macrocystis pyrifera	Macquarie Island	24	305	305.768	305.652	306.551	305.188	306.551	0	0	0	0	0	0	0	0	0	0	0	0	0.0382924	0.0403056	0.0407282	0.0413422	0.039446	0.0412734	0	0	0	0	0	0	0	0	0	0	0	0	6.9317	6.97589	6.97609	7	6.97142	7	25.1935	25.8938	26.0813	26.2374	25.7993
Macrocystis pyrifera	Malvinas/Falklands	11	1152.88	1273.07	1293.02	1388.57	1264.27	1293.02	0	2.08875	0	6	0	5.03252	6.574	7.4087	6.574	10.1618	6.574	7.66371	0.145604	0.163856	0.145604	0.206912	0.145604	0.183332	0	0.162262	0	1.27029	0	0.00695304	5.92691	6.57732	5.92691	8.05634	5.92691	7.17901	5.00564	6.62042	7	7	6.73944	7	29.2999	29.7631	29.2999	30.9737	29.2999
Macrocystis pyrifera	Namaqua	44	1420.74	2393.39	2521	2521	2504.93	2521	6	6	6	6	6	6	11.9976	12.7648	12.3493	14.0997	11.9976	13.8716	0.227574	0.243165	0.241026	0.265865	0.227574	0.258409	1.27268	1.58719	1.36488	2.53072	1.27268	1.92068	10.0017	10.6557	10.3971	11.7488	10.0017	11.2077	6	6	6	6	6	6	40.5468	40.7477	40.5791	41.3095	40.5791
Macrocystis pyrifera	North American Pacific Fijordland	2021	881.975	1377.36	1402.94	2151	1109.95	1619.64	0.485875	6.21847	6	7	6	6.90108	0.222031	11.1898	9.8173	60.2645	3.82739	16.9981	0.110706	0.21528	0.209987	0.606103	0.143479	0.26109	0	0.788462	0.0392856	20.4138	0	0.893109	0.211926	9.87499	8.17741	59.8072	3.01859	14.946	5.25476	6.04131	6	7.96913	6	6	23.653	28.0669	28.1386	30.5758	27.6024
Macrocystis pyrifera	North Patagonian Gulfs	10	1182.13	1480.04	1346.49	1944.81	1338.76	1588	4	4.4	4	6	4	4	1.94425	3.41174	2.74915	6.391	2.42659	3.54772	0.137942	0.162087	0.161234	0.19118	0.14943	0.170648	0	0.602529	0.865147	1	0.161881	0.985615	0.45037	2.31108	1.81514	6.12547	1.32075	1.84367	5	5.6	6	6	5	6	32.3908	34.1647	34	35.8957	33.4832
Macrocystis pyrifera	Northeastern New Zealand	20	615.869	832.242	916	1078	635.343	916	3	3.4	3	4	3	4	0.437616	0.761968	0.875594	0.929495	0.63764	0.929495	0.0750965	0.0874089	0.0785426	0.103696	0.0760127	0.103696	0	0	0	0	0	0	0.0482267	0.4557	0.707116	0.717359	0.0986834	0.707116	5	5	5	5	5	5	34.7987	35.6388	36.0257	36.4558	34.7987
Macrocystis pyrifera	Northern California	23880	1105	1416.96	1478.54	2114	1264.22	1568.95	4	4	4	4	4	4	1.18938	8.25503	5.46673	24.6803	4.18184	14.5398	0.117618	0.196559	0.175665	0.36743	0.157748	0.253732	0	0.679934	0.709803	4.41037	0.115517	0.941144	1.02933	6.97351	5.16095	23.336	3.32491	12.0986	5	5.42855	5.03638	6	5	6	34.0079	37.7519	37.2802	40.5117	36.8608
Macrocystis pyrifera	Oregon, Washington, Vancouver Coast and Shelf	567	1608	2105.89	2079.05	2551	1873.21	2307.51	4	5.98742	6	6	6	6	4.41911	19.193	17.9076	48.4858	14.9972	25.8308	0.14941	0.284157	0.299634	0.420361	0.266892	0.310324	0.0437922	1.76982	1.80357	5.03558	1.07472	1.91682	3.48753	16.9918	15.9268	44.8914	13.094	23.1186	5	6.01922	6	7	6	6	29.3032	30.3108	30.1856	34.6394	29.988
Macrocystis pyrifera	Patagonian Shelf	28	835.023	1191.22	1188.34	1674	941.739	1332.57	6	6	6	6	6	6	2.35423	4.55911	5.12785	6.61499	3.25311	5.95708	0.181821	0.216459	0.221974	0.246074	0.197508	0.228547	1.41695	1.91012	1.93009	2.5907	1.66891	1.977	0.421557	2.25005	3.00632	3.54345	1.29639	3.1892	6	6	6	6	6	6	29.6395	31.6345	31.1803	33.5664	31.0396
Macrocystis pyrifera	Puget Trough/Georgia Basin	59	2148.46	2281.53	2316.83	2322	2259.81	2322	6	6	6	6	6	6	3.67428	5.46358	5.45984	6.53466	5.00858	5.77843	0.186056	0.190668	0.189514	0.198727	0.186936	0.194275	0.910935	0.982743	1	1.07022	0.972099	1	2.49727	4.04683	4.06535	4.83913	3.88481	4.18849	5	5.00093	5	5.03703	5	5	31.9875	32.6835	32.7776	33.9336	32.2029
Macrocystis pyrifera	South Australian Gulfs	326	136	492.08	531.202	871	335.568	685.977	4	4.02588	4	4.61653	4	4	0	0.825534	0.299513	9.25468	0.0341934	1.01459	0.0714157	0.106028	0.0907235	0.207043	0.0843566	0.11672	0	0.168698	0	1.21695	0	0.0943655	0	0.420815	0	7.6245	0	0.212306	4	4.87764	5	5	5	5	35.9603	38.3291	38	40.7494	37.3541
Macrocystis pyrifera	South New Zealand	113	375.158	537.36	506.059	814	446	607.949	6	6.14	6	7	6	6	0.251483	2.9746	2.07078	17.7523	1.54925	3.01075	0.0797377	0.135029	0.125866	0.213561	0.114797	0.158785	0	0.233729	0	0.962426	0	0.633584	0.0277557	2.20579	1.23697	16.034	0.87646	2.49515	5.97125	5.99885	6	6	6	6	24.9021	27.8361	27.9955	29.0154	27.4796
Macrocystis pyrifera	Southern California Bight	8864	525.03	1338.84	1333.81	1715	1231.6	1580.45	0	3.85274	4	4	4	4	0	5.47548	3.61749	23.2338	3.21286	8.03875	0.0359867	0.156783	0.14005	0.256296	0.131837	0.183369	0	0.226434	0.147362	3.06226	0.0619904	0.229709	0	4.69686	2.83278	22.2567	2.32174	7.06061	5	5	5	5	5	5	38.8222	40.1484	39.7668	45	39.0668
Macrocystis pyrifera	Western Bassian	209	301	576.314	562.491	724	547	672.96	1.27565	3.95969	4	4	4	4	0	0.66304	0.595613	2.83168	0.429129	1.05073	0.0695261	0.0925033	0.0904401	0.116734	0.0828908	0.10102	0	0	0	0	0	0	0	0.453722	0.301631	2.72249	0.0178779	0.940507	5	5	5	5	5	5	32.3232	35.0984	35.8231	36.5696	33.8162
Neoagarum fimbriatum	Northern California	23288	1198	1414.48	1478.54	2059.09	1264.22	1568.95	4	4	4	4	4	4	3.75741	8.19819	5.46673	18.0041	4.18184	14.5398	0.140878	0.19606	0.175643	0.319551	0.157748	0.253732	0	0.670782	0.709803	3.53571	0.115517	0.941144	2.84828	6.9252	5.16095	16.1428	3.32491	12.0986	5	5.42343	5.03638	6	5	6	34.068	37.7712	37.2802	40.5117	36.9244
Neoagarum fimbriatum	Puget Trough/Georgia Basin	55	1879.83	2240.1	2329.49	2392	2101.49	2329.49	6	6	6	6	6	6	3.67428	5.54273	4.62155	16.9504	3.83124	5.67431	0.182908	0.215721	0.205606	0.31323	0.205606	0.220372	1	1.89479	1.89517	6.17949	1.64898	1.92105	1.89391	3.4756	2.49727	14.8316	1.89391	3.48291	5	5.20438	5.16349	5.98073	5.02937	5.16349	31.7443	33.3004	33.6654	33.9336	32.9498
Neoagarum fimbriatum	Southern California Bight	6965	924.018	1424.69	1336.1	1617	1250.77	1581.35	0	3.99847	4	4	4	4	0.256239	6.13239	3.61749	13.5144	3.47691	8.03875	0.0882107	0.161897	0.14005	0.214797	0.138485	0.183369	0	0.210927	0.149299	1.20848	0.0619904	0.229709	0	5.29871	2.83278	12.8381	2.69437	7.06061	5	5	5	5	5	5	36.1161	39.4891	39.4449	40.1533	39.0537
Nereocystis luetkeana	Gulf of Alaska	123	429.336	915.427	951.373	1149.98	876.641	995.811	6	6	6	6	6	6	2.02996	6.99377	6.90754	10.9749	5.15972	8.9319	0.124953	0.174337	0.177262	0.196294	0.163675	0.188563	0	0.0021233	0	0.067238	0	0	1.49279	6.45277	6.04642	10.6085	4.22978	8.80504	6.00571	6.98953	7	7	7	7	26.9553	29.2618	29.6082	30.8821	28.3412
Nereocystis luetkeana	North American Pacific Fijordland	269	1040.74	1141.87	1118.27	1945.61	1113.09	1145.99	5.43185	5.94391	6	7	6	6	1.28084	3.94534	3.82739	29.9816	2.0593	4.0037	0.11617	0.14583	0.143479	0.324569	0.13739	0.14629	0	0.0451955	0	4.05041	0	0	0.938462	3.29607	3.01859	29.0362	1.96448	3.18092	6	6.02182	6	7.93631	6	6	26.0032	28.9548	29.0373	29.9752	29.0373
Nereocystis luetkeana	Northern California	23405	1198	1415.36	1478.54	2081.64	1264.22	1568.95	4	4	4	4	4	4	3.75741	8.22728	5.46673	22.4583	4.18184	14.5398	0.140878	0.196388	0.175665	0.319551	0.157748	0.253732	0	0.675299	0.709803	3.53571	0.115517	0.941144	2.66543	6.94937	5.16095	19.6562	3.32491	12.0986	5	5.42608	5.03638	6	5	6	34.0327	37.7633	37.2802	40.5117	36.9244
Nereocystis luetkeana	Oregon, Washington, Vancouver Coast and Shelf	71	1225.55	1660.78	1608	2551	1435	1685.98	4	5.95833	6	6	6	6	8.69359	12.5068	11.5411	25.8308	9.68184	13.7226	0.186727	0.215946	0.211403	0.314039	0.18714	0.220627	0.364096	0.931176	0.934572	3.00693	0.733846	0.945306	7.61658	11.2852	10.6288	23.4671	8.68184	12.6372	6	6	6	6	6	6	29.8647	31.468	31.7718	32.6837	30.9167
Nereocystis luetkeana	Puget Trough/Georgia Basin	117	1876	2192.1	2148.52	2641	2082.91	2336.12	6	6	6	6	6	6	3.66426	9.82604	5.12368	45.3875	3.83124	9.5051	0.177279	0.240014	0.205606	0.409645	0.188705	0.253299	0.950344	1.99882	1.89517	6.98795	1.07022	2.34127	0.0515803	7.40168	3.41997	41.8521	2.44675	6.66571	5	5.29762	5.03703	6.64669	5	5.75602	31.5741	33.0468	32.9748	33.9336	32.7776
Nereocystis luetkeana	Southern California Bight	6948	1080.1	1425.58	1336.1	1617	1250.77	1581.35	4	4	4	4	4	4	2.54294	6.14212	3.61749	13.5144	3.47691	8.03875	0.129376	0.162017	0.14005	0.214797	0.138485	0.183369	0.0235986	0.211382	0.149299	1.20848	0.0619904	0.229709	2.20785	5.30795	2.83278	12.8381	2.69437	7.06061	5	5	5	5	5	5	39	39.4896	39.4449	39.9963	39.0537
Pelagophycus porra	Southern California Bight	24	972.904	1085.89	1056	1569.22	1056	1056	4	4	4	4	4	4	1.08443	4.46162	4.21968	6.70481	4.21968	4.21968	0.0947123	0.141763	0.14318	0.162487	0.14318	0.14318	0	0.12698	0.147362	0.149299	0.147362	0.147362	1.02768	3.89444	3.62591	6.24994	3.62591	3.62591	5	5	5	5	5	5	39.7932	39.9171	39.9086	39.9963	39.9086
Pleurophycus gardneri	Gulf of Alaska	124	429.336	915.979	941.609	1149.98	876.641	995.811	6	6	6	6	6	6	2.10726	6.98268	6.90754	11.0291	5.03403	8.9319	0.124953	0.174517	0.177262	0.199385	0.163675	0.188563	0	0.00408651	0	0.157948	0	0	1.37875	6.43957	6.04642	10.624	4.22978	8.80504	7	7	7	7	7	7	26.3671	29.1948	29.6082	30.8821	28.0579
Pleurophycus gardneri	North American Pacific Fijordland	259	1040.74	1120.9	1118.27	1604	1113.09	1145.99	5.43185	5.92568	6	7	6	6	1.28084	3.31003	3.82739	13.8386	2.0593	4.0037	0.11617	0.140597	0.143479	0.233196	0.13739	0.14629	0	0.000889745	0	0.036183	0	0	0.938462	2.73138	3.01859	13.6364	1.96448	3.18092	6	6.00011	6	6.0132	6	6	26.0557	28.9658	29.0373	29.8075	29.0373
Pleurophycus gardneri	Northern California	23292	1198	1414.5	1478.54	2059.09	1264.22	1568.95	4	4	4	4	4	4	3.75741	8.19844	5.46673	18.0041	4.18184	14.5398	0.140878	0.196059	0.175643	0.319551	0.157748	0.253732	0	0.670791	0.709803	3.53571	0.115517	0.941144	2.84828	6.92548	5.16095	16.1428	3.32491	12.0986	5	5.42346	5.03638	6	5	6	34.0079	37.771	37.2802	40.5117	36.9244
Pleurophycus gardneri	Oregon, Washington, Vancouver Coast and Shelf	25	1608	1772.94	1608	2551	1608	1612.87	6	6	6	6	6	6	5.15522	13.3882	13.7226	25.8308	13.7226	13.7226	0.185714	0.222808	0.220627	0.310324	0.220627	0.220627	0.76869	0.870615	0.76869	1.67997	0.76869	0.857556	3.95147	12.1612	12.6372	23.4671	12.6372	12.6372	5	5.92655	6	6	6	6	30	30.4719	30.2713	32.0472	30.2713
Pleurophycus gardneri	Puget Trough/Georgia Basin	59	1876	2030.91	1918.63	2356.35	1880.29	2082.91	6	6	6	6	6	6	4.74454	7.38011	5.12368	32.9945	5.02049	8.07395	0.182908	0.214481	0.194656	0.382037	0.186936	0.241329	0.981379	1.37119	1.09217	3.04017	1.01829	1.9183	3.08833	5.35256	3.41997	29.06	3.31987	5.66627	5	5.02978	5	5.93932	5	5	31.8659	32.8485	32.9748	33.4173	32.7811
Pleurophycus gardneri	Southern California Bight	6945	1231.6	1425.62	1336.1	1617	1250.77	1581.35	4	4	4	4	4	4	2.54294	6.14139	3.61749	13.5144	3.47691	8.03875	0.129376	0.16201	0.14005	0.214797	0.138485	0.183369	0.0235986	0.21122	0.149299	1.20848	0.0619904	0.229709	2.20785	5.30736	2.83278	12.8381	2.69437	7.06061	5	5	5	5	5	5	39	39.4896	39.4449	39.9854	39.0537
Postelsia palmaeformis	Northern California	102	1241	1533.86	1478.54	2114	1315.17	1562.48	4	4	4	4	4	4	3.88305	11.6627	15.0887	18.0041	5.07102	15.0887	0.158708	0.233163	0.253732	0.319551	0.158708	0.253732	0.0274986	1.11198	0.941144	3.53571	0.0274986	1.21234	2.66543	9.77722	12.762	16.1428	4.17787	13.2905	5	5.96199	6	6	6	6	34.9062	36.397	36.1954	39.2377	36.1954
Postelsia palmaeformis	Oregon, Washington, Vancouver Coast and Shelf	85	1435	1983.79	1756.26	2551	1685.98	2306.02	6	6	6	6	6	6	8.69359	13.4528	9.26059	38.7202	8.69359	9.88634	0.187015	0.223055	0.205015	0.330809	0.197252	0.209671	0.551841	0.992098	0.945306	2.92641	0.887178	0.948445	6.96358	12.0407	7.61658	36.9376	7.50551	8.88634	5.97165	6.1176	6	6.99187	6	6	29.988	31.0217	30.9203	32.1605	30.0365
Pterygophora californica	North American Pacific Fijordland	322	931	1158.2	1118.27	1926	1079.97	1145.99	5.38974	5.89727	6	7	6	6	1.28084	3.8015	3.82739	26.2058	2.0593	4.0037	0.11341	0.146633	0.143479	0.32577	0.13739	0.14629	0	0.111779	0	4.05041	0	0	0.938462	3.13792	3.01859	22.2065	1.96448	3.18092	5.25476	5.99475	6	6.31629	6	6	26.0257	28.8355	29.0373	29.9074	28.131
Pterygophora californica	Northern California	23418	1182.14	1416.34	1478.54	2114	1264.22	1568.95	4	4	4	4	4	4	2.17973	8.22398	5.46673	24.6803	4.18184	14.5398	0.132267	0.196505	0.175665	0.36743	0.157748	0.253732	0	0.680213	0.709803	4.41037	0.115517	0.941144	1.66527	6.94286	5.16095	20.1008	3.32491	12.0986	5	5.42633	5.03638	6	5	6	34.068	37.7594	37.2802	40.5117	36.9244
Pterygophora californica	Oregon, Washington, Vancouver Coast and Shelf	99	1361.63	2268.08	2454.46	2551	2048.08	2551	6	6	6	6	6	6	4.97829	20.9002	23.2845	48.4858	13.7226	25.8308	0.185475	0.282249	0.309295	0.415317	0.226686	0.310324	0.76869	1.39477	1.46291	3.60869	0.98428	1.67997	3.92217	19.0578	21.5815	44.8914	12.6372	23.4671	5	6.10053	6	6.96131	6	6	29.3407	30.8364	30.9307	32.7967	30.3535
Pterygophora californica	Puget Trough/Georgia Basin	61	1876	2043.8	2082.91	2322	1899.51	2148.46	6	6	6	6	6	6	3.66426	5.77752	5.24536	15.4421	4.82484	6.26267	0.182908	0.20343	0.188705	0.270822	0.185665	0.225701	0.950344	1.29516	1.07022	2.24279	1	1.43082	2.21061	4.06026	3.88481	13.2315	3.26963	4.21298	5	5.0053	5	5.05002	5	5	31.1772	32.7129	32.7776	33.9336	32.3516
Pterygophora californica	Southern California Bight	8174	923.597	1348.94	1333.81	1617	1231.6	1580.45	3	3.85932	4	4	4	4	0.620765	5.43062	3.47691	13.5144	3.21286	8.03875	0.104724	0.156524	0.138485	0.214797	0.131837	0.180863	0	0.205762	0.0850917	1.6887	0.0619904	0.229709	0.31988	4.66501	2.83278	12.8381	2.32174	7.06061	5	5	5	5	5	5	39	40.1408	39.5108	44.0678	39.0537
Saccharina japonica var. diabolica	Central and Southern Great Barrier Reef	31	214.196	327.253	273.459	521	273.459	308.335	3	3.96429	4	4	4	4	0	1.34228	0.795909	3.74359	0.795909	0.795909	0.0371119	0.0950892	0.070503	0.191443	0.070503	0.070503	0	0.193913	0	0.90493	0	0	0	0.869865	0.637215	2.04152	0.637215	0.637215	4	4	4	4	4	4	42.2455	44.4569	44.7384	44.7384	44.3836
Saccharina japonica var. diabolica	Manning-Hawkesbury	16	702	724.824	733.383	733.383	717.692	733.383	4	4	4	4	4	4	0.276053	1.25513	1.62229	1.62229	0.94917	1.62229	0.0747605	0.0857341	0.0898492	0.0898492	0.0823049	0.0898492	0	0	0	0	0	0	0.188795	0.659289	0.835724	0.835724	0.51226	0.835724	5	5	5	5	5	5	37.5031	37.6668	37.7281	37.7281	37.6156
Saccharina japonica var. diabolica	Southern Red Sea	19	819	984.565	868.408	1423.78	829	986.885	1	1	1	1	1	1	0	1.32002	1.74722	2.11626	0.907349	2.05919	0.0555375	0.114805	0.126578	0.143986	0.105408	0.139684	0	0.0887523	0.0523744	0.280654	0	0.222599	0	0.761742	1.01788	1.14866	0.115426	1.08925	4	4	4	4	4	4	46	46.941	46.9973	47.8398	46.3033
Saccharina japonica var. diabolica	Tweed-Moreton	36	557.531	557.531	557.531	557.531	557.531	557.531	4	4	4	4	4	4	0.0635498	0.0635498	0.0635498	0.0635498	0.0635498	0.0635498	0.05797	0.05797	0.05797	0.05797	0.05797	0.05797	0	0	0	0	0	0	0	0	0	0	0	0	5	5	5	5	5	5	40.1816	40.1816	40.1816	40.1816	40.1816
Saccharina japonica var. ochotensis	Central and Southern Great Barrier Reef	31	214.196	327.253	273.459	521	273.459	308.335	3	3.96429	4	4	4	4	0	1.34228	0.795909	3.74359	0.795909	0.795909	0.0371119	0.0950892	0.070503	0.191443	0.070503	0.070503	0	0.193913	0	0.90493	0	0	0	0.869865	0.637215	2.04152	0.637215	0.637215	4	4	4	4	4	4	42.2455	44.4569	44.7384	44.7384	44.3836
Saccharina japonica var. ochotensis	Manning-Hawkesbury	16	702	724.824	733.383	733.383	717.692	733.383	4	4	4	4	4	4	0.276053	1.25513	1.62229	1.62229	0.94917	1.62229	0.0747605	0.0857341	0.0898492	0.0898492	0.0823049	0.0898492	0	0	0	0	0	0	0.188795	0.659289	0.835724	0.835724	0.51226	0.835724	5	5	5	5	5	5	37.5031	37.6668	37.7281	37.7281	37.6156
Saccharina japonica var. ochotensis	Southern Red Sea	19	819	984.565	868.408	1423.78	829	986.885	1	1	1	1	1	1	0	1.32002	1.74722	2.11626	0.907349	2.05919	0.0555375	0.114805	0.126578	0.143986	0.105408	0.139684	0	0.0887523	0.0523744	0.280654	0	0.222599	0	0.761742	1.01788	1.14866	0.115426	1.08925	4	4	4	4	4	4	46	46.941	46.9973	47.8398	46.3033
Saccharina japonica var. ochotensis	Tweed-Moreton	36	557.531	557.531	557.531	557.531	557.531	557.531	4	4	4	4	4	4	0.0635498	0.0635498	0.0635498	0.0635498	0.0635498	0.0635498	0.05797	0.05797	0.05797	0.05797	0.05797	0.05797	0	0	0	0	0	0	0	0	0	0	0	0	5	5	5	5	5	5	40.1816	40.1816	40.1816	40.1816	40.1816
Saccharina japonica var. religiosa	Central and Southern Great Barrier Reef	31	214.196	327.253	273.459	521	273.459	308.335	3	3.96429	4	4	4	4	0	1.34228	0.795909	3.74359	0.795909	0.795909	0.0371119	0.0950892	0.070503	0.191443	0.070503	0.070503	0	0.193913	0	0.90493	0	0	0	0.869865	0.637215	2.04152	0.637215	0.637215	4	4	4	4	4	4	42.2455	44.4569	44.7384	44.7384	44.3836
Saccharina japonica var. religiosa	Manning-Hawkesbury	16	702	724.824	733.383	733.383	717.692	733.383	4	4	4	4	4	4	0.276053	1.25513	1.62229	1.62229	0.94917	1.62229	0.0747605	0.0857341	0.0898492	0.0898492	0.0823049	0.0898492	0	0	0	0	0	0	0.188795	0.659289	0.835724	0.835724	0.51226	0.835724	5	5	5	5	5	5	37.5031	37.6668	37.7281	37.7281	37.6156
Saccharina japonica var. religiosa	Sea of Japan/East Sea	35	578.545	591.875	592.735	592.735	592.735	592.735	3	3.82658	3.8799	3.8799	3.8799	3.8799	1.05827	1.0597	1.05827	1.08185	1.05827	1.05827	0.0889569	0.089413	0.0889569	0.0964821	0.0889569	0.0889569	0	0	0	0	0	0	0.971046	1.01811	1.02115	1.02115	1.02115	1.02115	5	5.06061	5	6	5	5	27.1751	27.8909	27.937	27.937	27.937
Saccharina japonica var. religiosa	Southern Red Sea	19	819	984.565	868.408	1423.78	829	986.885	1	1	1	1	1	1	0	1.32002	1.74722	2.11626	0.907349	2.05919	0.0555375	0.114805	0.126578	0.143986	0.105408	0.139684	0	0.0887523	0.0523744	0.280654	0	0.222599	0	0.761742	1.01788	1.14866	0.115426	1.08925	4	4	4	4	4	4	46	46.941	46.9973	47.8398	46.3033
Saccharina japonica var. religiosa	Tweed-Moreton	36	557.531	557.531	557.531	557.531	557.531	557.531	4	4	4	4	4	4	0.0635498	0.0635498	0.0635498	0.0635498	0.0635498	0.0635498	0.05797	0.05797	0.05797	0.05797	0.05797	0.05797	0	0	0	0	0	0	0	0	0	0	0	0	5	5	5	5	5	5	40.1816	40.1816	40.1816	40.1816	40.1816
Saccharina latissima	Aleutian Islands	37	443.889	542.663	508.29	694.998	505	528	0	0.634989	0	3.93416	0	0	0.0432032	0.900255	0.949038	2.01951	0.295996	1	0.0683129	0.0896494	0.0900816	0.106485	0.0792637	0.094327	0	0.0196925	0	0.571082	0	0	0	0.621527	0.752895	1.2003	0.252097	0.851398	6	6.58621	7	7	6	7	23.725	24.6509	24.7971	25	24.1619
Saccharina latissima	Baltic Sea	10	917.868	1280.53	1281.36	1642.79	917.868	1642.79	3	3	3	3	3	3	12.3992	29.5537	34.1009	44.4345	12.3992	44.4345	0.278602	0.341962	0.380749	0.391109	0.278602	0.380749	2.18194	2.93742	3.06379	3.18879	3.06379	3.18879	9.28612	26.1743	31.7754	40.2618	9.28612	40.2618	7	7	7	7	7	7	31.9562	32.0813	32.0343	32.1909	32.0343
Saccharina latissima	Beaufort Sea - continental coast and shelf	46	93.9602	420	452.622	486.416	451.258	454.314	1	1	1	1	1	1	0.968283	4.11907	4.31436	6.86401	3.97458	4.68963	0.106771	0.22754	0.246344	0.301419	0.206903	0.248583	0	2.77586	3.12667	5.87327	2.00495	3.57475	0.00423293	0.961445	0.943765	2.55071	0.282508	1.31404	7.00317	7.96979	8	8	8	8	23.7363	25.4461	25.5096	27.8673	25.009
Saccharina latissima	Celtic Seas	439	651.757	1218.52	1226	1579.4	1094	1349.46	0	6.82564	7	7	7	7	0.301066	3.54306	1.97277	25.8123	1.25201	3.06869	0.106531	0.172126	0.152872	0.359595	0.143964	0.193088	0	0.889412	0.23531	5.58086	0.0912372	1.65706	0	1.94937	0.606209	21.7671	0.282106	1.71005	5	5.87342	6	6	6	6	25.4552	29.0929	28.6664	31.9765	28.2556
Saccharina latissima	Chukchi Sea	12	109.165	180	124.174	410.332	111.711	142.071	1	1	1	1	1	1	1.98131	3.78387	3.08307	8.09878	2.20963	3.3276	0.11286	0.186205	0.189176	0.272904	0.137732	0.198976	0	1.72323	1.55254	4.32867	0.217328	2.31319	0.779364	1.78518	1.5496	3.69933	0.88655	1.90387	7.00684	7.60226	7.66815	8	7.33631	8	24.3204	27.5279	27.8075	31.9142	24.9713
Saccharina latissima	East Greenland Shelf	10	396.222	404.736	401.682	419.356	396.222	410.196	1	2.5	2.5	4	1	4	0	0.465654	0.465654	0.931307	0	0.931307	0.0659405	0.107233	0.111802	0.139386	0.0796486	0.139386	0	0.465654	0.465654	0.931307	0	0.931307	0	0	0	0	0	0	7	7.75	8	8	7.75	8	23.3361	28.2446	28.8754	31.8915	25.2285
Saccharina latissima	Gulf of Alaska	135	428	923.122	942.689	1195.44	848.221	1040.2	5.89396	6.01358	6	7	6	6	1.31568	4.01617	3.57927	9.00622	2.54135	5.10658	0.127875	0.165389	0.166371	0.226576	0.149212	0.177262	0	0.137448	0	1.87466	0	0.0706197	0.737442	3.25477	2.90896	8.02391	1.7176	4.33851	6	6.9826	7	7	7	7	25.8754	28.1373	28.1062	30.6663	26.9625
Saccharina latissima	Gulf of Maine/Bay of Fundy	1351	1167.18	1805.55	1869.52	2121	1640.46	1953.91	1.07404	5.99249	6	6	6	6	1	13.3135	12.8281	36.3514	10.5775	15.8663	0.11515	0.261499	0.267855	0.430438	0.246076	0.272691	0	1.62	1.09415	6.47038	1	2.14096	0.683132	11.2966	10.5076	30.0205	8.62819	14.7877	6	6.23135	6	7	6	6.23485	30.0669	31.4546	31.2389	32.7764	31.0653
Saccharina latissima	Gulf of St. Lawrence - Eastern Scotian Shelf	25	811.582	1585.51	1768.42	2255.39	1126.89	1859	0.991149	1.66568	1	7	1	1	1.03016	17.285	16.385	35.3656	8.03536	23.9032	0.112799	0.27606	0.309869	0.44124	0.195495	0.332982	0	1.53168	1.26456	3.43984	0.425631	2.6069	0.166222	15.4161	13.5132	33.1646	7.4207	19.8539	5	6.56609	7	7	6.09479	7	29.1039	33.4094	34.6861	36.0376	30.7412
Saccharina latissima	Hudson Complex	28	80	426.243	444.627	972.621	354.931	481	1	1.20833	1	6	1	1	0.863828	9.3557	5.4559	24.2555	3.06788	14.1435	0.0898762	0.235536	0.213276	0.38137	0.149556	0.329645	0	2.59243	1.96686	6.22857	0.0779036	4.80432	0.00589911	6.31148	3.48756	19.4176	2.41073	7.53184	7	7.16667	7	8	7	7	21.0444	28.8304	30.0041	31.1157	28.822
Saccharina latissima	North American Pacific Fijordland	574	1040.74	1174.53	1118.27	2130.81	1113.09	1153.01	0.0762774	5.99602	6	7	6	6	1.28084	4.16231	3.82739	35.8237	2.0593	4.0037	0.11617	0.149103	0.143479	0.337498	0.13739	0.14629	0	0.0781037	0	4.05041	0	0	0.649075	3.5085	3.01859	34.642	1.96448	3.18092	6	6.09039	6	7.96913	6	6	25.0212	28.9415	29.0373	31.1556	28.8997
Saccharina latissima	North Sea	4472	490.887	1542.13	1411.25	2313.06	1410.71	1671.03	0.404437	3.99607	4	6	4	4	0.371924	11.8258	11.983	44.1585	6.5157	12.3998	0.0807706	0.225902	0.216993	0.507864	0.195853	0.224925	0	1.75596	1.95656	16.6098	1.04539	1.998	0.150213	9.52649	8.98762	42.7598	4.61334	10.4005	5	6.11511	6	7	6	6	26.4843	31.9295	32.0181	34.0606	31.9992
Saccharina latissima	North and East Barents Sea	14	240.582	489.708	551.405	740.053	335.962	570.966	0	2.64286	1	7	1	5.5	0.0220428	1.95759	1.77246	3.86049	1	2.66674	0.0822759	0.140559	0.148699	0.196575	0.0914655	0.177924	0	0.510101	0.518258	1.01029	0.024678	1	0	0.92164	1.05123	1.86049	0.267787	1.25548	7	7.21519	7	8	7	7.00947	27.8237	30.1644	30.978	31.0344	29.1119
Saccharina latissima	Northern Grand Banks - Southern Labrador	23	558.018	878.651	933.445	1063.78	704.111	1014.32	6	6.84615	7	7	7	7	0.399878	2.69138	2.05302	4.84009	1.73717	3.52836	0.0962776	0.127371	0.123933	0.159349	0.112606	0.147833	0	0.012533	0	0.0815056	0	0	0.0377582	2.27855	1.97422	3.9334	1.48664	3.31914	6.19025	7.09156	7	8	7	7	28.808	30.6453	31.1783	31.9741	29
Saccharina latissima	Northern Labrador	15	279.878	474.83	508.713	589.695	445.083	569.525	4	5.5	6	6	5.5	6	0	3.08814	0.872575	23.9716	0.685963	1.15966	0.0861948	0.125755	0.0901766	0.349807	0.0888854	0.119676	0	2.50385	0	23.8665	0	0.117452	0	0.204794	0.0331618	0.901388	0.0126889	0.184863	8	8	8	8	8	8	29.0349	30.3048	30.3871	30.9311	29.9639
Saccharina latissima	Northern Norway and Finnmark	32	481.845	531.128	511.638	682.455	491.93	563.339	4	6.34198	6.94693	7	6	7	0.95365	3.79863	1.15559	24.7313	0.969596	2.65832	0.0972509	0.132608	0.122269	0.251426	0.114441	0.131412	0	0	0	0	0	0	0.0244364	3.40918	0.991125	24.6126	0.381261	2.41168	7	7	7	7	7	7	28.1886	29.5563	29.3775	31.0262	28.9319
Saccharina latissima	Oregon, Washington, Vancouver Coast and Shelf	54	1608	1695.63	1614.5	2316.42	1608	1685.98	6	6	6	6	6	6	4.97829	10.64	9.96162	13.7226	8.69359	13.7226	0.185475	0.209936	0.211993	0.238015	0.197252	0.220627	0.76869	0.892703	0.934572	1	0.76869	0.945306	3.92217	9.55905	8.96162	12.6372	7.61658	12.6372	5	5.97062	6	6	6	6	29.988	30.9999	30.9167	32.7967	30.2713
Saccharina latissima	Puget Trough/Georgia Basin	132	1876	2159.21	2148.52	2641	2011.89	2329.49	5.69327	5.99442	6	6	6	6	3.67428	13.9354	10.3406	34.1352	4.74454	23.6705	0.182908	0.26758	0.256937	0.391245	0.188705	0.360895	0.981379	2.12769	1.96343	6.17949	1.07022	3.04017	1.89391	11.2702	7.70455	29.8911	3.08833	19.1308	5	5.33161	5.03703	6.64669	5	5.93579	32.0082	32.9368	32.8663	33.9336	32.7147
Saccharina latissima	Scotian Shelf	16	1193.57	1287.29	1255.4	1467.8	1255.4	1255.4	6	6	6	6	6	6	2.87407	7.21145	9.27588	9.27588	4.09323	9.27588	0.155117	0.202974	0.206064	0.287698	0.198513	0.206064	0.769681	1.41123	1.05685	4.17221	1.05685	1.05685	1.92305	5.63344	8.04518	8.04518	2.21432	8.04518	6	6	6	6	6	6	29.1649	30.2569	30	32.0097	30
Saccharina latissima	South European Atlantic Shelf	137	653	1217.04	1239.83	1369	1156.41	1340	4	6.21875	7	7	4	7	1.0433	6.42086	4.9	15.7429	3.92786	8.13001	0.0764615	0.203349	0.186287	0.322087	0.169419	0.238473	0	1.59038	0.941485	4.82245	0.738833	2.13823	0.246184	4.2775	3.26215	12.09	2.59474	4.46623	5	5	5	5	5	5	29.2267	31.4355	31.1452	33.773	31.0541
Saccharina latissima	Southern Norway	2304	554.929	1207.38	1239.13	1408.83	1058.42	1404.87	0.0299996	4.52962	4	7	4	4.24565	1.10839	4.22414	2.51442	40.999	2.34894	4.0661	0.124159	0.170706	0.155324	0.333442	0.148483	0.177292	0	0.526765	0.808487	1.89772	0.0899304	0.902116	0.118872	3.1367	1.38753	39.9347	1.19171	2.95162	6	6.00736	6	7	6	6	27.0452	30.5005	30.8915	31.1331	29.9471
Saccharina latissima	Virginian	370	1218.55	1622.61	1692	1965.96	1499.23	1729.05	4	5.46213	6	6	4.24122	6	2.31595	10.2646	7.87071	40.1333	4.29284	10.6123	0.179355	0.271217	0.27229	0.530166	0.208955	0.28213	1.02734	3.67041	3.08934	26.2464	2.02262	3.28851	0.334585	6.06411	3.22871	34.0441	1.34946	6.77659	5.0163	5.74505	5.95054	6	5.52045	6	31	31.7442	31.8987	32.694	31.4625
Saccharina latissima	West Greenland Shelf	28	437.724	545.779	550.389	583	548.885	580.748	1	1.58824	1	6	1	1	0.10972	1.50272	1.13942	2.81079	1.02484	2.17787	0.0930184	0.122704	0.112481	0.190375	0.110841	0.122821	0	0.212356	0	1.78525	0	0.00848021	0	0.827286	0.263377	2.04838	0.103842	1.91394	8	8	8	8	8	8	23.3769	31.8157	32.3942	43.2705	28.4965
Saccharina longicruris	Gulf of Maine/Bay of Fundy	166	1453.63	1781.59	1819.47	2116.31	1630.82	1936.17	6	6	6	6	6	6	4.17324	13.6828	11.8709	36.3514	10.5189	15.8663	0.206965	0.27693	0.269559	0.474955	0.263694	0.280004	0.977445	2.20374	1.82957	14.6743	1.09415	2.73041	1.89855	10.9911	9.63498	30.0205	8.62819	14.7877	6	6.28576	6	7	6	6.86555	30.8341	31.5785	31.5716	32.9018	31.0653
Saccharina longicruris	Northern Labrador	13	313.322	545.236	589.695	589.695	572.276	589.695	4	5.71429	6	6	6	6	0.982158	15.5474	23.9716	23.9716	5.98161	23.9716	0.125274	0.268547	0.349807	0.349807	0.177662	0.349807	0	15.3365	23.8665	23.8665	5.94481	23.8665	0	0.0293145	0.0362771	0.0362771	0.0300464	0.0362771	8	8	8	8	8	8	29.0349	30.394	30.9311	30.9311	29.9992
Saccharina longicruris	Scotian Shelf	12	1184.26	1368.62	1255.4	1584.51	1193.57	1584.51	6	6	6	6	6	6	2.87407	6.42024	8.86122	9.27588	3.10403	8.86122	0.155117	0.225944	0.206064	0.296073	0.166105	0.296073	0.764131	2.28786	1.05685	4.21822	0.769681	4.21822	1.92305	3.87989	4.29164	8.04518	2.15803	4.29164	6	6	6	6	6	6	29.1649	30.1272	30.5678	30.6643	29.5824
Saccharina longicruris	Virginian	33	1499.23	1706.55	1707.27	1804	1707.27	1707.27	4	4.68717	4.24122	6	4.24122	5.70957	3.23134	7.96942	8.4228	13.889	8.4228	8.4228	0.20109	0.264359	0.27229	0.307417	0.27229	0.27229	1.23906	2.8918	3.14698	4.02465	3.08934	3.14698	1.18381	4.76076	5.08489	9.19641	5.08489	5.08489	5.02191	5.19169	5.08827	6	5.08827	5.08827	31	31.9074	32	32.0202	32
Saccharina longicruris	West Greenland Shelf	13	491.154	567.178	550.389	699.133	549.674	574.916	1	1	1	1	1	1	1.02484	1.26404	1.19435	1.9866	1.03956	1.19435	0.110841	0.1234	0.113923	0.19815	0.112481	0.113923	0	0.181455	0	1.98189	0	0.00176716	0.0038154	0.596483	0.263377	1.11689	0.238512	1.11689	7.99312	7.99937	8	8	8	8	31.0286	34.0366	34.0407	36.9564	34.0341
Saccharina nigripes	West Greenland Shelf	16	491.154	552.189	550.389	580.369	550.389	562.653	1	1	1	1	1	1	1.02484	1.14527	1.02484	1.9866	1.02484	1.12156	0.112481	0.121155	0.112481	0.19815	0.112481	0.113923	0	0.187977	0	1.98189	0	0	0	0.371021	0.263377	1.11689	0.263377	0.263377	8	8	8	8	8	8	29.6994	33.4098	34.0998	34.0998	34.0407
Thalassiophyllum clathrus	Aleutian Islands	43	443.889	540.823	509.544	751.959	505	530.199	0	0.814652	0	3.93416	0	0.284239	0.0432032	1.14648	0.925983	9.07791	0.295996	1	0.0683129	0.0912529	0.0911498	0.138938	0.0848164	0.094327	0	0	0	0	0	0	0	0.935278	0.752895	8.96036	0.248034	0.851398	6	6.73796	7	7	6.53334	7	23.725	24.7206	24.9159	25.0427	24.7204
Undaria pinnatifida	Bassian	1502	379	608.945	576.815	751	525.187	746.081	4	4	4	4	4	4	0.0187145	2.80939	0.916345	18.2722	0.813204	1.56557	0.0672981	0.12601	0.108782	0.278368	0.0968409	0.123379	0	0.295011	0.0200244	2.52596	0	0.149197	0	2.17983	0.357965	18.1874	0.175991	1.32809	5	5	5	5	5	5	29.4302	32.4648	31.8985	35.1344	31.3757
Undaria pinnatifida	Cape Howe	691	401.686	743.552	700.687	977.626	633.73	828	4	4	4	4	4	4	0	1.42266	0.908561	5.243	0.0578537	1.7021	0.0694053	0.0993978	0.0920739	0.169721	0.071461	0.102676	0	0.134021	0	0.755271	0	0	0	0.999757	0.0667698	4.34337	0	1.23237	5	5	5	5	5	5	33.3809	34.9168	34.9367	36.7145	34.3465
Undaria pinnatifida	Celtic Seas	151	1023.37	1146.42	1105.77	1317	1078.55	1275.07	7	7	7	7	7	7	1	2.95048	1.90557	10.2353	1.19956	3.90983	0.106531	0.160474	0.157792	0.237046	0.120573	0.181775	0	0.669747	0.682425	2.37046	0	1.03825	0.0302625	1.62179	0.641551	8.20189	0.152834	2.56896	5	5.54217	6	6	5	6	29.019	30.671	30.924	31.1193	30.3546
Undaria pinnatifida	Central Kuroshio Current	118	256	473.273	399.457	762.982	264.363	576	3	3.18997	3	4	3	3	0.176923	8.35883	6.52181	33.0336	1.26703	15.5439	0.0755267	0.185025	0.202351	0.329195	0.111204	0.237865	0	1.01907	1.04747	5.34292	0	1.41107	0.0390069	6.81086	5.16841	29.7287	0.825478	13.0206	4	4.75633	5	5	4.58376	5	32.0742	33.3124	33.5959	33.9524	33.069
Undaria pinnatifida	Central New Zealand	48	529.605	802.901	827.187	973.669	677	916.583	4	4	4	4	4	4	0.403047	3.69074	3.95946	7.59536	2.03377	5.12932	0.0968325	0.174344	0.170454	0.223134	0.151525	0.211784	0.0173708	0.969591	0.906431	2.0621	0.088815	1.68335	0.311612	2.36323	1.96409	6.36022	1.50345	2.96143	5	5.28571	5	6	5	6	29.8039	32.5117	32.7288	34.2428	31.9827
Undaria pinnatifida	East China Sea	42	733.335	1624.69	2289	2289	890.976	2289	3	3.52632	4	4	3	4	0.875057	9.17333	13.3063	13.3742	4.9053	13.3063	0.103361	0.230562	0.284765	0.285607	0.199404	0.285607	0	1.83249	2.86569	2.9231	0.885455	2.9231	0.755084	6.96778	10.0754	10.3152	4.04994	10.0754	5	5	5	5	5	5	31.3067	32.0212	32	32.8899	32
Undaria pinnatifida	Great Australian Bight	14	735.614	850.054	900.5	938.528	742.841	935.069	6	6	6	6	6	6	0	0.589744	0.550719	1.62906	0.0830047	0.776165	0.0720157	0.0992518	0.101932	0.133829	0.0822039	0.104657	0	0.10081	0.0236282	0.556499	0	0.082412	0	0.165725	0.0565541	0.635363	0	0.170734	5	5	5	5	5	5	40	40.0572	40.0414	40.1943	40.0276
Undaria pinnatifida	Houtman	157	535.067	587.904	561.027	660.379	554.1	648.186	4	4	4	4	4	4	0.0234786	0.478416	0.556812	1.208	0.0338532	0.751457	0.0737745	0.0971873	0.0969803	0.127771	0.0752872	0.108667	0	0.0562695	0	0.4739	0	0.0447615	0	0.168404	0.104353	0.669979	0.0338532	0.264403	5	5	5	5	5	5	42.016	42.5919	42.7489	43.2651	42.049
Undaria pinnatifida	Leeuwin	19	525.152	569.035	559.351	619.224	525.152	615.179	0	2.85323	3.63923	4	2.79994	3.70932	0	0.0866791	0.0254086	0.803653	0.0190564	0.0295621	0.0596758	0.0672806	0.0645773	0.081478	0.0637941	0.0681366	0	0	0	0	0	0	0	0.0209792	0.0254086	0.0809454	0.00688254	0.0254086	5	5	5	5	5	5	37.1873	39.0345	39.7192	39.7379	38.2148
Undaria pinnatifida	North Patagonian Gulfs	122	1146.55	1228.28	1171	1840.94	1156.67	1261	4	4.14583	4	6	4	4	2.00303	3.60577	2.82564	8.30237	2.01035	3.10453	0.121431	0.1498	0.145397	0.196559	0.141636	0.160014	0	0.183664	0.0260317	1	0.0107587	0.206552	1.00303	2.58448	1.85813	7.33356	1.01035	2.09415	5	5.09375	5	6	5	5	32.8166	35.3096	35.1632	36	35.0098
Undaria pinnatifida	North Sea	19	1473.55	1915.55	1814.22	2379.23	1740.91	2088.62	4	4	4	4	4	4	4.91387	14.5336	16.855	19.2822	10.4312	17.7605	0.222236	0.304259	0.290089	0.41998	0.234358	0.362477	1.06611	4.6713	2.33764	12.3839	1.85007	6.73939	2.94094	9.35871	8.84165	14.8539	5.7861	13.2696	5	5.63636	6	6	5	6	30.0838	30.5282	30.2199	31	30.1636
Undaria pinnatifida	Northeastern Honshu	32	543.337	717.005	742	772.016	721.852	742	4	4	4	4	4	4	0.582852	3.49387	3.26692	4.92454	2.77966	4.92454	0.0865443	0.148282	0.140632	0.188995	0.113953	0.188995	0	0.441594	0.413469	0.888741	0	0.888741	0.559834	2.69803	2.73188	3.65116	2.35237	3.65116	5	5.92308	6	6	6	6	28.0065	29.6563	30.1643	31.0515	29
Undaria pinnatifida	Northeastern New Zealand	11	567.967	721.367	694.093	958.123	581.693	825.797	3	3.64813	3.94438	4	3.22789	3.9943	1.49124	4.23154	4.38589	7.86742	2.37298	5.26406	0.0971308	0.202011	0.216466	0.289213	0.154391	0.248435	0	1.70429	1.71107	3.69234	0.418612	2.77036	1.09959	2.03909	1.75468	3.38511	1.40946	2.64826	5	5	5	5	5	5	33.1199	33.9121	33.7737	35.2971	33.4091
Undaria pinnatifida	Oregon, Washington, Vancouver Coast and Shelf	10	1608	1608	1608	1608	1608	1608	6	6	6	6	6	6	13.7226	13.7226	13.7226	13.7226	13.7226	13.7226	0.220627	0.220627	0.220627	0.220627	0.220627	0.220627	0.76869	0.76869	0.76869	0.76869	0.76869	0.76869	12.6372	12.6372	12.6372	12.6372	12.6372	12.6372	6	6	6	6	6	6	30.2713	30.2713	30.2713	30.2713	30.2713
Undaria pinnatifida	Sea of Japan/East Sea	53	257.934	693.789	692.938	850.257	645.491	782.773	3	3.16493	3	4	3	3	0.39192	2.80546	2.85035	7.07575	1.0861	4.39286	0.0807062	0.129924	0.133659	0.194512	0.0972746	0.148145	0	0.182509	0	0.951468	0	0.0387026	0.292249	2.28649	2.08991	6.28817	0.913822	3.36102	5	5.44205	5	6	5	6	27.1751	29.8455	29.2446	32.8484	28.9241
Undaria pinnatifida	South Australian Gulfs	155	136	495.449	531.202	871	335.568	685.977	4	4.02638	4	4.61653	4	4	0	0.840886	0.299513	9.25468	0.0341934	1.07532	0.0714157	0.106327	0.0907235	0.207043	0.0843566	0.118417	0	0.171942	0	1.21695	0	0.0943655	0	0.428908	0	7.6245	0	0.224179	4	4.89013	5	5	5	5	35.9603	38.3305	38	40.7494	37.3541
Undaria pinnatifida	South European Atlantic Shelf	249	585.283	1185.53	1163.92	1753.14	1154.09	1331.05	4	5.34416	4	7	4	7	1.737	6.42065	5.96028	15.7429	4.35505	7.53304	0.0872788	0.19632	0.189729	0.322087	0.169419	0.213241	0	1.21678	0.866982	4.82245	0.60381	1.36491	1.55929	4.7349	4.4125	10.3434	2.75124	5.72377	5	5	5	5	5	5	29.115	31.7429	31.1549	34.0667	31.0541
Undaria pinnatifida	South New Zealand	61	441.534	704.635	814	908.508	455.412	906.232	5.77561	5.95452	6	6	5.85547	6	2.07078	7.8837	5.09301	17.7523	2.19628	17.7523	0.125866	0.168266	0.158723	0.213561	0.148178	0.213561	0	0.56962	0.418472	3.16778	0.189977	0.944578	1.11097	6.63276	4.13894	16.034	1.23697	16.034	6	6	6	6	6	6	27.4768	28.4327	28.1802	29.0154	28.1465
Undaria pinnatifida	Southern California Bight	44	937.161	990.115	937.161	1189	937.161	1026.29	3	3.85714	4	4	4	4	1.04939	2.40828	1.04939	7.75641	1.04939	2.71863	0.088876	0.121717	0.088876	0.216845	0.088876	0.171474	0	0.426391	0	2.584	0	0.63629	0.188482	1.2957	0.188482	6.59315	0.188482	0.516394	5	5	5	5	5	5	40.1533	40.3093	40.1533	40.8238	40.1533
Undaria pinnatifida	Western Bassian	54	301	522.639	547	724	507.389	552.596	1.27565	3.92598	4	4	4	4	0	0.460711	0.587174	1.21306	0.0672966	0.595613	0.0695261	0.090605	0.0904401	0.116734	0.0904401	0.097786	0	0	0	0	0	0	0	0.225182	0.181687	0.962568	0	0.301631	5	5	5	5	5	5	32.3232	35.2878	36.0526	36.5696	33.2475
Undaria pinnatifida	Yellow Sea	26	631.224	1615.23	1746.81	2005.27	1595.33	1846.38	3	3	3	3	3	3	3.22263	6.91939	5.82206	23.4233	4.69971	7.90369	0.198088	0.244894	0.241722	0.328221	0.226145	0.260783	1.10602	2.37228	2.192	4.72778	2.02225	2.86222	1.20157	3.90868	2.70953	19.2792	1.94588	3.50368	5	5.35	5	6	5	6	31.8615	33.331	33.6465	35.4382	32.1155
[truncated: 103 more columns]
